# Supplementary material for: Influence of Protein Glycosylation on Campylobacter fetus Physiology
Source: Front Microbiol. 2020 Jun 17;11:1191. doi: 10.3389/fmicb.2020.01191 (PMC7313396; doi:10.3389/fmicb.2020.01191)
Supplement: Supplementary file 1 [file Table_1.xlsx]

## Sheet: proteinGroups_comparsion_2019
Table S1. Quantitative label-free proteomic analyses of Cff-WT and pgl mutants.
LFQ intensity 6 (ATCC B1)	LFQ intensity 7 (ATCC B2)	LFQ intensity 8 (ATCC B3)	LFQ intensity 9 (ATCC B4)	LFQ intensity 10 (ATCC B5)	LFQ intensity 11 (ATCC pglX::kan B1)	LFQ intensity 12 (ATCC pglX::kanB2)	LFQ intensity 13 (ATCC pglX::kan B3)	LFQ intensity 14 (ATCC pglX::kanB4)	LFQ intensity 15 (ATCC pglX::kanB5)	LFQ intensity 16 (ATCC pglJ::kan B1)	LFQ intensity 17 (ATCC pglJ::kan B2	LFQ intensity 18 (ATCC pglJ::kan B3)	LFQ intensity 19 (ATCC pglJ::kan B4)	LFQ intensity 20 (ATCC pglJ::kan B5)	Identification type 1	Identification type 2	Identification type 3	Identification type 4	Identification type 5	Identification type 6	Identification type 7	Identification type 8	Identification type 9	Identification type 10	Identification type 11	Identification type 12	Identification type 13	Identification type 14	Identification type 15	Identification type 16	Identification type 17	Identification type 18	Identification type 19	Identification type 20	t-test SignificantATCC_WT_Vs_pglX::kan	t-test SignificantATCC_WT_vs_pglJ::kan	Gene ontology (GO)	Gene ontology (biological process)	Gene ontology (molecular function)	Gene ontology (cellular component)	Lipidation	Signal peptide	Subcellular location [CC]	Score	Intensity	MS/MS Count	Mol. weight [kDa]	iBAQ	iBAQ 1
31.4573	31.3989	31.4092	31.1086	30.8506	23.6989	24.1435	23.6636	24.2694	23.5094	26.0895	25.3958	23.6427	24.6073	24.1657	By MS/MS	By MS/MS	By MS/MS	By MS/MS	By MS/MS	By MS/MS	By MS/MS	By MS/MS	By MS/MS	By MS/MS	By matching	By MS/MS	By MS/MS	By MS/MS	By matching	By MS/MS	By MS/MS	By MS/MS	By MS/MS	By MS/MS	+	+	rRNA binding [GO:0019843];structural constituent of ribosome [GO:0003735];translation [GO:0006412];large ribosomal subunit [GO:0015934]	translation [GO:0006412]	structural constituent of ribosome [GO:0003735];rRNA binding [GO:0019843]	large ribosomal subunit [GO:0015934]				323.31	18397000000	152	14.359	2628200000	6187900
33.8604	33.9015	33.9603	33.952	33.8934	28.1839	26.9719	27.2302	27.0309	25.7128	32.276	32.3538	32.3529	32.0218	31.9823	By MS/MS	By MS/MS	By MS/MS	By MS/MS	By MS/MS	By MS/MS	By MS/MS	By MS/MS	By MS/MS	By MS/MS	By MS/MS	By MS/MS	By MS/MS	By MS/MS	By matching	By MS/MS	By MS/MS	By MS/MS	By MS/MS	By MS/MS	+	+	integral component of membrane [GO:0016021];receptor activity [GO:0004872];transport [GO:0006810];cell outer membrane [GO:0009279]	transport [GO:0006810]	receptor activity [GO:0004872]	integral component of membrane [GO:0016021];cell outer membrane [GO:0009279]			SUBCELLULAR LOCATION: Cell outer membrane {ECO:0000256|RuleBase:RU003357, ECO:0000256|SAAS:SAAS00558041}.	323.31	179390000000	1300	77.178	4720700000	284340000
28.8122	28.9242	28.921	28.6855	28.9018	NaN	NaN	NaN	NaN	NaN	29.0479	29.0543	29.2137	29.1158	29.1626	By MS/MS	By MS/MS	By MS/MS	By MS/MS	By MS/MS	By MS/MS	By MS/MS	By MS/MS	By MS/MS	By MS/MS		By matching		By MS/MS		By MS/MS	By MS/MS	By MS/MS	By MS/MS	By MS/MS	+	+	protein transporter activity [GO:0008565];integral component of membrane [GO:0016021]		protein transporter activity [GO:0008565]	integral component of membrane [GO:0016021]				111.49	8440100000	115	27.588	1055000000	102860000
29.2587	30.4653	30.4871	30.3654	29.0208	NaN	25.6896	NaN	NaN	NaN	29.016	NaN	NaN	NaN	28.7373	By matching	By MS/MS	By MS/MS	By matching	By MS/MS	By MS/MS	By MS/MS	By MS/MS	By MS/MS	By MS/MS	By matching	By MS/MS	By MS/MS	By matching	By matching	By MS/MS	By MS/MS	By matching	By matching	By MS/MS	+	+	rRNA binding [GO:0019843];structural constituent of ribosome [GO:0003735];translation [GO:0006412];small ribosomal subunit [GO:0015935]	translation [GO:0006412]	structural constituent of ribosome [GO:0003735];rRNA binding [GO:0019843]	small ribosomal subunit [GO:0015935]				120.9	9392700000	75	10.408	2348200000	3805100
28.0774	28.3863	28.1627	28.2664	28.1183	NaN	NaN	NaN	NaN	NaN	NaN	NaN	NaN	NaN	NaN	By matching	By matching	By matching	By matching	By MS/MS	By MS/MS	By MS/MS	By MS/MS	By MS/MS	By MS/MS	By matching	By matching	By matching	By matching	By matching	By MS/MS	By matching	By MS/MS	By MS/MS	By MS/MS	+	+								22.359	3587000000	45	9.3976	1195700000	18998000
28.2051	28.3534	28.4512	28.3808	28.4865	NaN	NaN	NaN	NaN	NaN	NaN	NaN	NaN	NaN	NaN	By matching	By matching	By matching	By matching	By matching	By MS/MS	By MS/MS	By MS/MS	By MS/MS	By MS/MS	By matching	By matching	By matching	By matching	By matching	By matching	By matching	By MS/MS			+	+	molybdate ion transport [GO:0015689];outer membrane-bounded periplasmic space [GO:0030288]	molybdate ion transport [GO:0015689]		outer membrane-bounded periplasmic space [GO:0030288]		SIGNAL 1 23 {ECO:0000256|SAM:SignalP}.		104.34	3323900000	45	26.745	276990000	6404300
29.9878	29.451	29.4846	29.6665	30.1797	24.5046	25.6335	NaN	24.1568	NaN	NaN	25.2441	NaN	NaN	25.3628	By matching	By MS/MS	By MS/MS	By MS/MS	By MS/MS	By MS/MS	By MS/MS	By MS/MS	By MS/MS	By MS/MS	By MS/MS	By matching		By matching		By matching	By matching	By matching	By matching	By matching	+	+	heme binding [GO:0020037];metal ion binding [GO:0046872];electron carrier activity [GO:0009055]		heme binding [GO:0020037];metal ion binding [GO:0046872];electron carrier activity [GO:0009055]			SIGNAL 1 19 {ECO:0000256|SAM:SignalP}.		85.668	7057400000	56	11.036	1176200000	13010000
27.7202	27.9539	27.9642	28.1177	27.9434	NaN	NaN	NaN	NaN	NaN	NaN	NaN	NaN	NaN	NaN	By MS/MS	By MS/MS	By MS/MS	By MS/MS	By MS/MS	By MS/MS	By MS/MS	By MS/MS	By MS/MS	By MS/MS										By matching	+	+	asparagine metabolic process [GO:0006528];asparaginase activity [GO:0004067]	asparagine metabolic process [GO:0006528]	asparaginase activity [GO:0004067]					323.31	25865000000	195	37.023	1361300000	455680000
29.1316	31.4248	31.223	30.8246	30.8391	24.7553	24.4595	NaN	28.1179	27.8707	26.5602	25.9421	26.1185	26.3073	26.143	By matching	By MS/MS	By MS/MS	By matching	By MS/MS	By MS/MS	By MS/MS	By MS/MS	By MS/MS	By MS/MS	By matching	By matching	By matching	By matching	By MS/MS	By matching	By MS/MS	By matching	By MS/MS	By MS/MS	+	+	rRNA binding [GO:0019843];structural constituent of ribosome [GO:0003735];translation [GO:0006412];ribosome [GO:0005840]	translation [GO:0006412]	structural constituent of ribosome [GO:0003735];rRNA binding [GO:0019843]	ribosome [GO:0005840]				152.63	15548000000	80	8.1577	3109600000	35980000
29.0965	29.2413	28.9675	28.0758	28.3766	NaN	27.0399	NaN	NaN	NaN	27.3572	27.4653	25.7155	NaN	NaN	By MS/MS	By MS/MS	By MS/MS	By matching	By MS/MS	By MS/MS	By MS/MS	By MS/MS	By MS/MS	By MS/MS		By MS/MS	By matching	By MS/MS		By MS/MS	By MS/MS	By MS/MS	By MS/MS	By MS/MS	+	+	zinc ion binding [GO:0008270]		zinc ion binding [GO:0008270]					110.53	4558700000	54	14.099	911740000	19451000
29.1994	29.1414	29.141	29.0771	29.0967	27.4126	NaN	NaN	26.5083	NaN	28.6383	28.3283	28.0736	28.3683	28.4845	By MS/MS	By MS/MS	By MS/MS	By MS/MS	By MS/MS	By MS/MS	By MS/MS	By MS/MS	By MS/MS	By MS/MS	By MS/MS	By matching	By matching	By matching	By MS/MS	By MS/MS	By MS/MS	By MS/MS	By MS/MS	By MS/MS	+	+								110.27	6206200000	81	9.8249	1034400000	17688000
27.5101	27.0714	27.464	27.2581	27.4277	NaN	NaN	NaN	NaN	NaN	NaN	NaN	NaN	NaN	NaN	By matching	By matching	By matching	By matching	By matching	By MS/MS	By MS/MS	By MS/MS	By MS/MS	By MS/MS	By matching	By matching	By matching	By matching	By matching		By matching	By MS/MS	By matching		+	+	catalytic activity [GO:0003824]		catalytic activity [GO:0003824]					15.517	1266100000	25	19.364	180870000	666420
27.8466	28.0359	27.7569	27.5535	27.5521	NaN	NaN	NaN	NaN	NaN	27.6514	27.4604	27.4035	NaN	NaN	By MS/MS	By MS/MS	By MS/MS	By MS/MS	By matching	By MS/MS	By MS/MS	By MS/MS	By MS/MS	By MS/MS	By MS/MS	By matching	By matching	By matching	By MS/MS	By MS/MS	By MS/MS	By MS/MS	By MS/MS	By MS/MS	+									34.34	3308400000	39	74.53	100250000	8220900
27.2417	27.1007	27.4679	27.3992	27.3186	NaN	NaN	NaN	NaN	NaN	NaN	NaN	NaN	NaN	NaN	By MS/MS	By MS/MS	By matching	By matching	By matching	By MS/MS	By MS/MS	By MS/MS	By MS/MS	By MS/MS				By matching		By matching	By matching	By matching	By MS/MS	By MS/MS	+	+	L-serine biosynthetic process [GO:0006564];phosphoserine phosphatase activity [GO:0004647]	L-serine biosynthetic process [GO:0006564]	phosphoserine phosphatase activity [GO:0004647]					37.932	1463300000	28	22.648	146330000	3057700
27.5218	27.8961	27.7591	28.1564	28.0187	NaN	NaN	NaN	NaN	NaN	NaN	NaN	NaN	NaN	NaN	By matching	By matching		By matching	By MS/MS	By MS/MS	By MS/MS	By MS/MS	By MS/MS	By MS/MS	By matching	By matching	By matching	By matching	By MS/MS	By matching	By matching		By MS/MS		+	+						SIGNAL 1 18 {ECO:0000256|SAM:SignalP}.		36.551	1886900000	37	23.337	188690000	2260800
28.2652	26.9943	27.6932	27.2898	27.3776	25.0144	NaN	NaN	NaN	NaN	25.1847	25.5584	NaN	NaN	NaN	By MS/MS	By MS/MS	By MS/MS	By matching	By MS/MS	By MS/MS	By MS/MS	By MS/MS	By MS/MS	By MS/MS	By matching	By matching	By matching	By matching		By matching	By matching	By matching	By matching	By matching	+	+						SIGNAL 1 17 {ECO:0000256|SAM:SignalP}.		105.28	1823700000	52	26.902	165790000	3718200
28.4651	28.9649	28.5757	28.3053	28.4118	25.8196	NaN	NaN	25.8386	NaN	26.4125	NaN	26.7322	26.2723	26.1555	By MS/MS	By MS/MS	By MS/MS	By MS/MS	By matching	By MS/MS	By MS/MS	By MS/MS	By MS/MS	By MS/MS	By MS/MS	By matching	By MS/MS	By MS/MS	By MS/MS	By MS/MS	By MS/MS	By MS/MS	By MS/MS	By MS/MS	+	+	metal ion binding [GO:0046872];rRNA binding [GO:0019843];structural constituent of ribosome [GO:0003735];translation [GO:0006412];ribosome [GO:0005840]	translation [GO:0006412]	rRNA binding [GO:0019843];structural constituent of ribosome [GO:0003735];metal ion binding [GO:0046872]	ribosome [GO:0005840]				44.65	3834500000	71	6.8592	3834500000	113840000
26.2402	26.3307	26.7584	26.5025	26.6494	NaN	NaN	NaN	NaN	NaN	NaN	NaN	NaN	NaN	NaN	By matching	By matching	By matching	By matching	By matching	By MS/MS	By MS/MS	By MS/MS	By MS/MS	By MS/MS	By matching	By matching	By matching	By matching	By matching	By matching	By matching	By matching	By matching	By matching	+	+	ATP binding [GO:0005524];DNA binding [GO:0003677];DNA recombination [GO:0006310];DNA repair [GO:0006281];four-way junction helicase activity [GO:0009378];SOS response [GO:0009432];Holliday junction helicase complex [GO:0009379]	DNA repair [GO:0006281];SOS response [GO:0009432];DNA recombination [GO:0006310]	DNA binding [GO:0003677];four-way junction helicase activity [GO:0009378];ATP binding [GO:0005524]	Holliday junction helicase complex [GO:0009379]				37.58	989320000	15	20.041	98932000	4236300
27.4538	27.3493	27.3458	27.432	27.4364	NaN	NaN	NaN	NaN	NaN	26.2158	26.7605	26.3174	26.4074	NaN	By MS/MS	By MS/MS	By MS/MS	By MS/MS	By MS/MS	By MS/MS	By MS/MS	By MS/MS	By MS/MS	By MS/MS			By matching		By matching	By MS/MS	By MS/MS	By MS/MS	By MS/MS	By MS/MS	+	+								57.541	1973300000	48	41.3	98663000	4698500
29.7576	29.6762	29.3902	29.3711	29.1733	25.586	26.2632	NaN	26.3058	26.4111	27.3169	27.303	27.0469	26.9126	27.9436	By MS/MS	By MS/MS	By MS/MS	By MS/MS	By MS/MS	By MS/MS	By MS/MS	By MS/MS	By MS/MS	By MS/MS	By matching	By matching	By matching	By matching	By MS/MS	By MS/MS	By MS/MS	By MS/MS	By MS/MS	By MS/MS	+	+	ATP binding [GO:0005524];tryptophan-tRNA ligase activity [GO:0004830];tryptophanyl-tRNA aminoacylation [GO:0006436];cytoplasm [GO:0005737]	tryptophanyl-tRNA aminoacylation [GO:0006436]	tryptophan-tRNA ligase activity [GO:0004830];ATP binding [GO:0005524]	cytoplasm [GO:0005737]			SUBCELLULAR LOCATION: Cytoplasm {ECO:0000256|HAMAP-Rule:MF_00140}.	323.31	7057000000	103	36.162	392050000	8460800
26.6619	26.8368	26.8046	26.8163	27.1003	NaN	NaN	NaN	NaN	25.4198	NaN	NaN	25.6865	NaN	25.5329	By matching	By matching	By matching	By matching	By matching	By MS/MS	By MS/MS	By MS/MS	By MS/MS	By MS/MS	By matching	By matching	By matching	By matching	By matching	By matching	By MS/MS	By MS/MS	By MS/MS	By MS/MS	+	+	dTDP biosynthetic process [GO:0006233];thymidylate kinase activity [GO:0004798];ATP binding [GO:0005524]	dTDP biosynthetic process [GO:0006233]	thymidylate kinase activity [GO:0004798];ATP binding [GO:0005524]					29.634	1092700000	29	21.789	84050000	1089200
30.9685	30.8946	30.7869	30.7013	30.6825	27.8572	27.1415	27.0621	26.7402	26.3173	26.8489	27.7991	27.6081	27.7231	27.871	By MS/MS	By MS/MS	By MS/MS	By MS/MS	By MS/MS	By MS/MS	By MS/MS	By MS/MS	By MS/MS	By MS/MS	By MS/MS	By MS/MS	By MS/MS	By MS/MS	By MS/MS	By MS/MS	By MS/MS	By MS/MS	By MS/MS	By MS/MS	+	+								300.53	15720000000	145	11.889	2620000000	60715000
26.986	26.8449	26.5054	26.7645	26.7528	NaN	NaN	NaN	NaN	NaN	26.5955	NaN	26.1267	26.4962	26.2429	By MS/MS	By MS/MS	By MS/MS	By MS/MS	By matching	By MS/MS	By MS/MS	By MS/MS	By MS/MS	By MS/MS	By matching	By matching	By MS/MS	By matching	By matching	By matching	By MS/MS	By MS/MS	By matching	By MS/MS	+		galactose metabolic process [GO:0006012];UDP-glucose 4-epimerase activity [GO:0003978];coenzyme binding [GO:0050662]	galactose metabolic process [GO:0006012]	UDP-glucose 4-epimerase activity [GO:0003978];coenzyme binding [GO:0050662]					61.187	1787000000	44	36.587	105120000	3084600
28.0837	27.8108	27.558	28.1024	28.2054	NaN	NaN	25.9982	NaN	26.1759	26.212	26.4421	26.1624	26.1911	26.4852	By MS/MS	By MS/MS	By MS/MS	By matching	By MS/MS	By MS/MS	By MS/MS	By MS/MS	By MS/MS	By MS/MS	By MS/MS	By MS/MS	By MS/MS	By matching	By MS/MS	By matching	By MS/MS	By MS/MS	By matching	By MS/MS	+	+								65.841	2621600000	47	10.18	374520000	3891500
26.2702	26.4478	25.9722	26.1103	26.0044	NaN	NaN	NaN	NaN	NaN	NaN	NaN	NaN	NaN	NaN	By matching	By MS/MS	By MS/MS	By MS/MS	By MS/MS	By MS/MS	By MS/MS	By MS/MS	By MS/MS	By MS/MS	By MS/MS	By matching	By matching	By matching	By matching	By matching	By MS/MS	By MS/MS	By MS/MS	By MS/MS	+	+	P-P-bond-hydrolysis-driven protein transmembrane transporter activity [GO:0015450];protein secretion [GO:0009306];integral component of membrane [GO:0016021]	protein secretion [GO:0009306]	P-P-bond-hydrolysis-driven protein transmembrane transporter activity [GO:0015450]	integral component of membrane [GO:0016021]				29.746	964930000	32	11.429	160820000	6421000
30.602	30.8099	30.7406	30.6722	30.8126	26.9505	27.2493	27.4572	26.6707	26.9032	26.9138	27.0765	25.4927	27.236	26.8693	By MS/MS	By MS/MS	By MS/MS	By MS/MS	By MS/MS	By MS/MS	By MS/MS	By MS/MS	By MS/MS	By MS/MS	By MS/MS	By matching	By MS/MS	By matching	By MS/MS	By MS/MS	By MS/MS	By MS/MS	By MS/MS	By MS/MS	+	+	translation [GO:0006412];cytoplasm [GO:0005737]	translation [GO:0006412]		cytoplasm [GO:0005737]			SUBCELLULAR LOCATION: Cytoplasm {ECO:0000255|HAMAP-Rule:MF_00040}.	139.49	14435000000	125	20.709	2062200000	28616000
32.1472	32.0442	31.9918	32.034	32.1517	28.9977	28.311	28.2902	28.1891	28.4974	28.1923	27.9845	28.2901	28.2967	28.1288	By MS/MS	By MS/MS	By MS/MS	By MS/MS	By MS/MS	By MS/MS	By MS/MS	By MS/MS	By MS/MS	By MS/MS	By MS/MS	By MS/MS	By MS/MS	By MS/MS	By MS/MS	By MS/MS	By MS/MS	By MS/MS	By MS/MS	By MS/MS	+	+	nucleic acid binding [GO:0003676]		nucleic acid binding [GO:0003676]					323.31	39780000000	246	9.2173	7956000000	104700000
28.2649	28.4835	29.0211	28.9841	29.4578	NaN	NaN	26.1876	26.0863	27.1235	26.1121	25.9731	25.9976	26.2171	26.3626	By MS/MS	By MS/MS	By MS/MS	By MS/MS	By MS/MS	By MS/MS	By MS/MS	By MS/MS	By MS/MS	By MS/MS	By matching	By matching	By MS/MS	By matching	By matching	By MS/MS	By MS/MS	By MS/MS	By MS/MS	By MS/MS	+	+	metal ion transport [GO:0030001];zinc ion binding [GO:0008270]	metal ion transport [GO:0030001]	zinc ion binding [GO:0008270]					87.799	4523300000	65	53.525	161550000	2232400
25.7063	25.4816	25.7652	25.6446	25.676	NaN	NaN	NaN	NaN	NaN	NaN	NaN	25.7077	25.542	25.5633	By MS/MS	By MS/MS	By MS/MS	By MS/MS	By MS/MS	By MS/MS	By MS/MS	By MS/MS	By MS/MS	By MS/MS		By MS/MS					By MS/MS	By MS/MS	By MS/MS	By MS/MS	+		integral component of membrane [GO:0016021]			integral component of membrane [GO:0016021]				144.14	737500000	35	20.075	61458000	4475600
25.9574	25.9342	25.985	25.9615	25.6292	NaN	NaN	NaN	NaN	NaN	NaN	NaN	NaN	NaN	NaN	By MS/MS	By MS/MS	By MS/MS	By MS/MS	By MS/MS	By MS/MS	By MS/MS	By MS/MS	By MS/MS	By MS/MS	By MS/MS	By MS/MS	By MS/MS	By matching	By matching		By MS/MS	By matching	By matching	By matching	+	+	DNA binding [GO:0003677]		DNA binding [GO:0003677]					111.29	926480000	36	14.691	84226000	6923300
28.5169	NaN	28.3926	28.2655	NaN	NaN	NaN	NaN	NaN	NaN	NaN	28.8847	NaN	NaN	NaN	By MS/MS	By matching	By MS/MS	By MS/MS	By matching	By MS/MS	By MS/MS	By MS/MS	By MS/MS		By matching	By matching		By matching	By matching		By MS/MS	By matching	By matching	By matching			cation transmembrane transporter activity [GO:0008324];plasma membrane [GO:0005886];integral component of membrane [GO:0016021]		cation transmembrane transporter activity [GO:0008324]	plasma membrane [GO:0005886];integral component of membrane [GO:0016021]				13.145	7757900000	13	32.101	775790000	47620000
26.7925	26.8574	27.0149	26.8514	27.1092	25.5243	NaN	NaN	NaN	25.9953	NaN	NaN	NaN	25.9359	26.0608	By MS/MS	By MS/MS	By MS/MS	By MS/MS	By matching	By MS/MS	By MS/MS	By MS/MS	By MS/MS	By MS/MS	By MS/MS	By matching		By matching	By matching	By MS/MS	By matching		By MS/MS	By matching	+	+	bacterial-type flagellum-dependent cell motility [GO:0071973];extracellular region [GO:0005576];structural molecule activity [GO:0005198];bacterial-type flagellum [GO:0009288]	bacterial-type flagellum-dependent cell motility [GO:0071973]	structural molecule activity [GO:0005198]	extracellular region [GO:0005576];bacterial-type flagellum [GO:0009288]			SUBCELLULAR LOCATION: Secreted {ECO:0000256|RuleBase:RU362073}. Bacterial flagellum {ECO:0000256|RuleBase:RU362073}.	273.86	1414900000	43	26.198	176860000	5349100
27.3969	27.3874	27.4373	27.0706	27.6	26.9745	NaN	26.4852	NaN	NaN	26.816	26.6926	26.7142	26.7839	26.4805	By MS/MS	By MS/MS	By MS/MS	By MS/MS	By matching	By MS/MS	By MS/MS	By MS/MS	By MS/MS	By MS/MS	By MS/MS	By matching	By MS/MS	By matching	By matching	By MS/MS	By MS/MS	By MS/MS	By matching	By MS/MS	+	+	cellular aromatic compound metabolic process [GO:0006725];isomerase activity [GO:0016853]	cellular aromatic compound metabolic process [GO:0006725]	isomerase activity [GO:0016853]					68.201	2297200000	34	8.0502	574310000	12456000
32.3568	32.3196	32.4695	32.3853	32.4849	29.5624	29.1145	29.0975	29.0878	29.2078	30.7577	31.0068	31.1405	30.9071	30.8005	By MS/MS	By MS/MS	By MS/MS	By MS/MS	By MS/MS	By MS/MS	By MS/MS	By MS/MS	By MS/MS	By MS/MS	By MS/MS	By MS/MS	By MS/MS	By MS/MS	By MS/MS	By MS/MS	By MS/MS	By MS/MS	By MS/MS	By MS/MS	+	+								323.31	55548000000	344	8.852	9258000000	195470000
25.2725	25.265	25.2819	25.451	25.411	NaN	NaN	NaN	NaN	NaN	NaN	NaN	NaN	NaN	NaN						By MS/MS	By MS/MS	By MS/MS	By MS/MS	By MS/MS			By MS/MS	By matching		By matching	By matching	By matching			+	+						SIGNAL 1 17 {ECO:0000256|SAM:SignalP}.		9.2457	335930000	12	20.952	30539000	0
25.8383	25.5182	25.752	25.9196	26.1026	NaN	NaN	NaN	NaN	NaN	26.0691	25.892	26.5918	26.3079	26.5074	By MS/MS	By MS/MS	By MS/MS	By MS/MS	By MS/MS	By matching	By matching	By matching	By matching	By MS/MS				By matching		By MS/MS	By MS/MS	By MS/MS	By MS/MS	By MS/MS	+	+	membrane [GO:0016020]			membrane [GO:0016020]				134.87	1011200000	38	26.731	77786000	8475700
25.4483	25.26	25.4741	25.4328	25.5438	NaN	NaN	NaN	NaN	NaN	NaN	NaN	NaN	NaN	NaN				By matching		By MS/MS	By MS/MS	By MS/MS	By MS/MS	By MS/MS											+	+								17.439	324900000	7	9.2957	64980000	0
27.8305	28.1657	27.758	27.5645	27.482	NaN	27.277	NaN	27.7946	NaN	NaN	27.1168	26.9778	26.9176	NaN	By MS/MS	By matching	By matching	By matching	By matching	By MS/MS	By MS/MS	By MS/MS	By MS/MS	By matching	By matching	By MS/MS	By matching	By MS/MS	By matching	By MS/MS	By MS/MS	By matching	By matching	By MS/MS			potassium ion transport [GO:0006813];cation transmembrane transporter activity [GO:0008324]	potassium ion transport [GO:0006813]	cation transmembrane transporter activity [GO:0008324]					91.061	2961500000	21	23.941	227810000	11844000
28.4067	28.7386	NaN	28.1211	NaN	NaN	NaN	NaN	NaN	NaN	NaN	NaN	NaN	NaN	NaN	By MS/MS		By matching			By matching	By MS/MS	By matching	By MS/MS	By matching	By matching						By MS/MS	By matching	By MS/MS				tryptophan biosynthetic process [GO:0000162];indole-3-glycerol-phosphate synthase activity [GO:0004425]	tryptophan biosynthetic process [GO:0000162]	indole-3-glycerol-phosphate synthase activity [GO:0004425]					5.7159	2513200000	10	29.506	132270000	57605000
30.8727	30.3679	30.5599	30.2397	31.0945	27.4857	27.3637	27.4261	27.9358	27.9864	25.5161	25.1313	26.2902	25.839	25.1777	By MS/MS	By MS/MS	By MS/MS	By MS/MS	By MS/MS	By MS/MS	By MS/MS	By MS/MS	By MS/MS	By MS/MS	By MS/MS	By MS/MS	By MS/MS	By MS/MS	By MS/MS	By MS/MS	By MS/MS	By MS/MS	By MS/MS	By MS/MS	+	+	isomerase activity [GO:0016853]		isomerase activity [GO:0016853]			SIGNAL 1 22 {ECO:0000256|SAM:SignalP}.		291.56	13763000000	125	25.31	917530000	7976500
26.0163	NaN	25.6701	25.942	NaN	NaN	NaN	NaN	NaN	NaN	NaN	NaN	NaN	NaN	NaN					By matching	By MS/MS	By matching	By MS/MS	By MS/MS	By matching											+	+								11.976	439620000	6	9.6723	73269000	0
26.4237	26.3001	26.4168	26.2575	26.5513	NaN	NaN	26.2275	NaN	NaN	26.1369	26.0787	26.1103	25.9686	26.4169	By MS/MS	By MS/MS	By MS/MS	By MS/MS	By MS/MS	By MS/MS	By MS/MS	By MS/MS	By MS/MS	By MS/MS	By matching	By matching	By matching	By matching	By matching	By MS/MS	By MS/MS	By MS/MS	By MS/MS	By matching	+	+	cell septum assembly [GO:0090529];cytoplasm [GO:0005737];FtsZ-dependent cytokinesis [GO:0043093];GTP binding [GO:0005525];GTPase activity [GO:0003924];protein polymerization [GO:0051258];cell division site [GO:0032153]	FtsZ-dependent cytokinesis [GO:0043093];protein polymerization [GO:0051258];cell septum assembly [GO:0090529]	GTP binding [GO:0005525];GTPase activity [GO:0003924]	cytoplasm [GO:0005737];cell division site [GO:0032153]				47.241	1497100000	42	40.876	74857000	9065900
26.5345	26.3929	26.6752	26.4031	26.6931	NaN	25.9099	NaN	NaN	25.7352	26.1688	26.1903	26.4513	26.2016	NaN	By matching	By matching	By MS/MS	By MS/MS	By MS/MS	By MS/MS	By MS/MS	By MS/MS	By matching	By MS/MS	By matching	By MS/MS	By MS/MS	By MS/MS	By MS/MS	By matching	By MS/MS	By MS/MS	By matching	By matching	+									41.122	1422200000	33	46.973	64646000	3512000
32.5477	32.5341	32.5134	32.2905	32.5066	29.4681	29.3924	30.4216	29.2359	29.3039	30.3712	29.4711	29.3309	29.6443	29.7901	By MS/MS	By MS/MS	By MS/MS	By MS/MS	By MS/MS	By MS/MS	By MS/MS	By MS/MS	By MS/MS	By MS/MS	By MS/MS	By MS/MS	By MS/MS	By MS/MS	By MS/MS	By MS/MS	By MS/MS	By MS/MS	By MS/MS	By MS/MS	+	+	DNA binding [GO:0003677];DNA topoisomerase type I activity [GO:0003917];DNA topological change [GO:0006265];metal ion binding [GO:0046872];chromosome [GO:0005694]	DNA topological change [GO:0006265]	DNA topoisomerase type I activity [GO:0003917];metal ion binding [GO:0046872];DNA binding [GO:0003677]	chromosome [GO:0005694]				323.31	41094000000	369	78.569	1002300000	27350000
32.439	32.4519	32.5781	32.4526	32.5309	29.2557	29.6883	29.7059	29.7237	29.8247	28.5259	28.6206	28.5609	28.7976	28.6703	By MS/MS	By MS/MS	By MS/MS	By MS/MS	By MS/MS	By MS/MS	By MS/MS	By MS/MS	By MS/MS	By MS/MS	By MS/MS	By MS/MS	By MS/MS	By MS/MS	By MS/MS	By MS/MS	By MS/MS	By MS/MS	By MS/MS	By MS/MS	+	+						SIGNAL 1 20 {ECO:0000256|SAM:SignalP}.		323.31	52384000000	463	20.813	5820500000	111780000
25.6302	25.5144	25.4845	NaN	25.9336	NaN	NaN	NaN	NaN	NaN	NaN	NaN	NaN	NaN	NaN	By matching	By MS/MS	By MS/MS	By matching	By matching	By MS/MS	By MS/MS	By MS/MS	By MS/MS	By MS/MS	By matching	By matching	By MS/MS	By matching	By matching		By matching		By matching	By MS/MS	+	+								3.1847	921900000	10	26.982	54230000	2165100
34.5293	34.8042	34.5731	34.5968	34.4896	32.0573	31.7005	31.8298	31.7836	31.8387	31.1054	31.0225	31.2456	30.9727	31.2062	By MS/MS	By MS/MS	By MS/MS	By MS/MS	By MS/MS	By MS/MS	By MS/MS	By MS/MS	By MS/MS	By MS/MS	By MS/MS	By MS/MS	By MS/MS	By MS/MS	By MS/MS	By MS/MS	By MS/MS	By MS/MS	By MS/MS	By MS/MS	+	+						SIGNAL 1 20 {ECO:0000256|SAM:SignalP}.		305.58	226770000000	518	18.648	32396000000	455880000
28.0338	28.0037	27.9035	27.3853	27.2749	26.0849	NaN	26.4935	NaN	26.2949	NaN	NaN	26.0344	26.364	NaN	By MS/MS	By MS/MS	By MS/MS	By MS/MS	By matching	By MS/MS	By MS/MS	By MS/MS	By MS/MS	By MS/MS	By MS/MS	By matching	By MS/MS	By matching	By MS/MS			By MS/MS	By MS/MS	By MS/MS	+	+	ATP binding [GO:0005524];glutamate-tRNA ligase activity [GO:0004818];glutamyl-tRNA aminoacylation [GO:0006424];tRNA binding [GO:0000049];cytoplasm [GO:0005737]	glutamyl-tRNA aminoacylation [GO:0006424]	glutamate-tRNA ligase activity [GO:0004818];tRNA binding [GO:0000049];ATP binding [GO:0005524]	cytoplasm [GO:0005737]			SUBCELLULAR LOCATION: Cytoplasm {ECO:0000255|HAMAP-Rule:MF_00022}.	73.141	2427500000	55	49.119	93364000	4020600
25.4139	25.2875	25.7333	25.4569	26.0926	24.9834	NaN	NaN	NaN	NaN	NaN	24.9068	24.8238	24.9187	24.9043	By matching	By matching	By matching	By matching	By matching	By MS/MS	By MS/MS	By MS/MS	By MS/MS	By MS/MS	By MS/MS	By matching	By matching	By matching	By matching	By MS/MS	By MS/MS	By matching	By MS/MS	By MS/MS	+									203.01	677900000	31	29.892	39876000	1102900
25.7604	26.0983	26.2989	26.2058	26.146	25.8111	NaN	NaN	NaN	NaN	25.6681	26.0487	26.0956	25.9951	26.1177	By MS/MS	By matching	By MS/MS	By matching	By matching	By MS/MS	By MS/MS	By MS/MS	By MS/MS	By MS/MS	By matching	By matching	By matching	By matching	By matching	By MS/MS	By matching	By MS/MS	By MS/MS	By MS/MS	+		endodeoxyribonuclease activity, producing 5'-phosphomonoesters [GO:0016888]		endodeoxyribonuclease activity, producing 5'-phosphomonoesters [GO:0016888]					15.264	1315100000	28	28.902	77358000	3541800
28.5654	28.5747	28.6508	28.4346	28.3912	27.145	NaN	27.4753	NaN	27.3589	28.7273	27.3732	NaN	NaN	27.6832	By MS/MS	By MS/MS	By MS/MS	By MS/MS	By MS/MS	By MS/MS	By MS/MS	By MS/MS	By MS/MS	By MS/MS	By MS/MS	By matching	By matching	By matching	By MS/MS	By MS/MS	By MS/MS	By MS/MS	By MS/MS	By MS/MS	+		metal ion binding [GO:0046872];oxidation-reduction process [GO:0055114];periplasmic space [GO:0042597]	oxidation-reduction process [GO:0055114]	metal ion binding [GO:0046872]	periplasmic space [GO:0042597]		SIGNAL 1 20 {ECO:0000256|SAM:SignalP}.	SUBCELLULAR LOCATION: Periplasm {ECO:0000256|PIRNR:PIRNR006105}.	131.37	4113500000	43	19.197	457050000	12713000
25.8253	26.0379	25.7495	25.9492	25.7288	NaN	NaN	NaN	NaN	NaN	NaN	NaN	25.678	25.516	NaN	By matching	By matching	By MS/MS	By matching	By MS/MS	By MS/MS	By MS/MS	By MS/MS	By MS/MS	By MS/MS	By MS/MS	By matching	By matching		By matching	By matching	By matching	By matching	By MS/MS	By MS/MS	+	+	rRNA binding [GO:0019843];translation initiation factor activity [GO:0003743];cytoplasm [GO:0005737]		translation initiation factor activity [GO:0003743];rRNA binding [GO:0019843]	cytoplasm [GO:0005737]			SUBCELLULAR LOCATION: Cytoplasm {ECO:0000255|HAMAP-Rule:MF_00075}.	7.6497	646850000	15	8.3167	215620000	4221200
25.8165	25.9313	25.9109	25.7533	25.869	NaN	NaN	NaN	NaN	NaN	NaN	NaN	NaN	NaN	NaN	By matching	By matching	By matching	By MS/MS	By matching	By matching	By matching	By matching	By MS/MS	By MS/MS	By matching	By matching	By matching	By matching	By matching	By matching	By matching	By matching	By matching	By matching	+	+								3.8131	830530000	6	27.038	83053000	7075300
NaN	26.1134	26.0634	26.1685	26.0414	NaN	NaN	NaN	NaN	NaN	NaN	NaN	NaN	NaN	NaN						By matching	By MS/MS	By MS/MS	By MS/MS	By MS/MS	By matching										+	+	extracellular-glutamate-gated ion channel activity [GO:0005234];ionotropic glutamate receptor activity [GO:0004970];membrane [GO:0016020]		ionotropic glutamate receptor activity [GO:0004970];extracellular-glutamate-gated ion channel activity [GO:0005234]	membrane [GO:0016020]		SIGNAL 1 20 {ECO:0000256|SAM:SignalP}.		5.7447	507290000	5	26.595	42274000	0
28.0085	27.8281	28.1391	28.515	28.2826	25.7341	25.2018	25.5659	25.769	25.2298	25.9187	26.6139	26.2414	25.8593	26.0338	By MS/MS	By MS/MS	By MS/MS	By MS/MS	By MS/MS	By MS/MS	By MS/MS	By MS/MS	By MS/MS	By MS/MS	By MS/MS	By MS/MS	By MS/MS	By matching	By MS/MS	By MS/MS	By MS/MS	By MS/MS	By MS/MS	By MS/MS	+	+								242.34	2888100000	91	31.216	180510000	1081900
28.1528	28.1422	28.4211	27.9848	27.8701	NaN	25.9099	25.9819	26.3423	26.8862	27.0332	27.4406	26.9054	27.5864	26.4632	By matching	By MS/MS	By MS/MS	By matching	By matching	By MS/MS	By MS/MS	By MS/MS	By MS/MS	By MS/MS	By matching	By MS/MS	By matching	By MS/MS	By MS/MS	By MS/MS	By MS/MS	By MS/MS	By MS/MS	By matching	+	+	metabolic process [GO:0008152];D-alanine:2-oxoglutarate aminotransferase activity [GO:0047810]	metabolic process [GO:0008152]	D-alanine:2-oxoglutarate aminotransferase activity [GO:0047810]					129.65	3364200000	66	34.436	240300000	3534400
NaN	27.4029	27.361	27.4481	27.1911	NaN	NaN	NaN	27.1198	NaN	NaN	NaN	NaN	NaN	NaN	By MS/MS	By MS/MS	By MS/MS	By matching	By MS/MS	By MS/MS	By MS/MS	By MS/MS	By MS/MS	By matching	By matching	By MS/MS	By MS/MS	By MS/MS	By matching	By MS/MS	By matching	By matching	By matching	By MS/MS		+	4-hydroxy-3-methylbut-2-en-1-yl diphosphate synthase activity [GO:0046429];iron ion binding [GO:0005506];isopentenyl diphosphate biosynthetic process, methylerythritol 4-phosphate pathway [GO:0019288];terpenoid biosynthetic process [GO:0016114];4 iron, 4 sulfur cluster binding [GO:0051539]	terpenoid biosynthetic process [GO:0016114];isopentenyl diphosphate biosynthetic process, methylerythritol 4-phosphate pathway [GO:0019288]	4 iron, 4 sulfur cluster binding [GO:0051539];iron ion binding [GO:0005506];4-hydroxy-3-methylbut-2-en-1-yl diphosphate synthase activity [GO:0046429]					43.51	2252200000	36	38.946	97920000	7267300
26.1813	26.2864	25.9504	26.3643	25.8039	NaN	NaN	NaN	NaN	NaN	NaN	NaN	NaN	NaN	NaN						By MS/MS	By MS/MS	By MS/MS	By MS/MS	By MS/MS									By matching		+	+								2.8508	517630000	14	9.1713	73947000	0
25.7283	25.2286	26.0505	25.2996	25.5884	25.2408	NaN	NaN	NaN	NaN	NaN	NaN	NaN	24.6356	NaN	By MS/MS	By MS/MS	By MS/MS	By MS/MS	By MS/MS	By MS/MS	By MS/MS	By MS/MS	By MS/MS	By MS/MS	By MS/MS	By matching	By MS/MS	By matching	By MS/MS	By matching	By matching	By matching	By MS/MS	By matching	+	+	bacterial-type flagellum-dependent cell motility [GO:0071973];chemotaxis [GO:0006935];motor activity [GO:0003774];bacterial-type flagellum [GO:0009288]	chemotaxis [GO:0006935];bacterial-type flagellum-dependent cell motility [GO:0071973]	motor activity [GO:0003774]	bacterial-type flagellum [GO:0009288]				13.799	702770000	22	38.248	31944000	2157400
30.147	30.1226	30.3697	30.3634	30.3771	28.1235	27.4057	27.7708	27.8978	27.8876	NaN	NaN	NaN	NaN	NaN	By MS/MS	By matching	By MS/MS	By MS/MS	By MS/MS	By MS/MS	By MS/MS	By MS/MS	By MS/MS	By MS/MS	By MS/MS	By MS/MS	By MS/MS	By MS/MS	By MS/MS	By matching	By matching	By matching	By matching	By matching	+	+	ionotropic glutamate receptor activity [GO:0004970];membrane [GO:0016020]		ionotropic glutamate receptor activity [GO:0004970]	membrane [GO:0016020]		SIGNAL 1 20 {ECO:0000256|SAM:SignalP}.		111.39	10908000000	66	26.429	727200000	36773000
34.5325	34.4736	34.5122	34.4845	34.5353	32.2399	32.0171	32.1575	31.9212	31.9395	32.3361	32.3286	32.3157	32.2756	32.2504	By MS/MS	By MS/MS	By MS/MS	By MS/MS	By MS/MS	By MS/MS	By MS/MS	By MS/MS	By MS/MS	By MS/MS	By MS/MS	By MS/MS	By MS/MS	By MS/MS	By MS/MS	By MS/MS	By MS/MS	By MS/MS	By MS/MS	By MS/MS	+	+	signal transducer activity [GO:0004871];integral component of membrane [GO:0016021]		signal transducer activity [GO:0004871]	integral component of membrane [GO:0016021]				323.31	455900000000	1924	60.111	17535000000	2225900000
26.6845	26.2202	26.3647	26.9185	26.4467	NaN	NaN	NaN	NaN	26.2911	26.106	NaN	25.8262	26.4315	NaN	By MS/MS	By MS/MS	By MS/MS	By MS/MS	By MS/MS	By MS/MS	By matching	By MS/MS	By MS/MS	By MS/MS	By matching	By MS/MS		By matching	By matching	By matching		By MS/MS	By matching	By matching	+									101.68	1614400000	47	33.987	89686000	10613000
32.2949	32.2011	32.352	32.1378	32.3512	29.514	29.8213	30.077	30.1177	29.7802	29.2592	28.994	28.9074	28.7438	28.8259	By MS/MS	By MS/MS	By MS/MS	By MS/MS	By MS/MS	By MS/MS	By MS/MS	By MS/MS	By MS/MS	By MS/MS	By MS/MS	By MS/MS	By MS/MS	By MS/MS	By MS/MS	By MS/MS	By MS/MS	By MS/MS	By MS/MS	By matching	+	+	superoxide dismutase activity [GO:0004784];metal ion binding [GO:0046872]		superoxide dismutase activity [GO:0004784];metal ion binding [GO:0046872]					222.85	53098000000	216	19.353	4827100000	271160000
25.9239	25.9774	25.8474	NaN	25.8344	NaN	NaN	NaN	NaN	NaN	NaN	NaN	25.6477	NaN	NaN	By matching	By matching	By matching	By matching	By matching	By MS/MS	By MS/MS	By MS/MS	By MS/MS	By MS/MS	By MS/MS		By matching	By MS/MS	By MS/MS		By matching	By MS/MS	By matching	By MS/MS	+		DNA-directed 5'-3' RNA polymerase activity [GO:0003899];DNA-templated transcription, initiation [GO:0006352];sigma factor activity [GO:0016987];transcription factor activity, sequence-specific DNA binding [GO:0003700];DNA binding [GO:0003677]	DNA-templated transcription, initiation [GO:0006352]	DNA-directed 5'-3' RNA polymerase activity [GO:0003899];sigma factor activity [GO:0016987];transcription factor activity, sequence-specific DNA binding [GO:0003700];DNA binding [GO:0003677]					34.069	636190000	23	27.26	48938000	672830
33.1256	33.1537	33.201	33.1622	33.3074	30.9349	30.9419	30.7942	30.7286	30.7567	31.786	31.8378	31.8246	31.7158	31.7781	By MS/MS	By MS/MS	By MS/MS	By MS/MS	By MS/MS	By MS/MS	By MS/MS	By MS/MS	By MS/MS	By MS/MS	By MS/MS	By MS/MS	By MS/MS	By MS/MS	By MS/MS	By MS/MS	By MS/MS	By MS/MS	By MS/MS	By MS/MS	+	+	translation elongation factor activity [GO:0003746];cytoplasm [GO:0005737]		translation elongation factor activity [GO:0003746]	cytoplasm [GO:0005737]			SUBCELLULAR LOCATION: Cytoplasm {ECO:0000255|HAMAP-Rule:MF_00050}.	323.31	97343000000	851	39.095	3893700000	76729000
29.1449	29.3042	29.0616	29.3835	29.638	27.9211	27.484	NaN	27.822	28.6569	28.3377	28.6074	28.3577	28.3892	28.5574	By matching	By MS/MS	By MS/MS	By MS/MS	By matching	By MS/MS	By MS/MS	By MS/MS	By MS/MS	By MS/MS	By MS/MS	By MS/MS	By MS/MS	By MS/MS	By MS/MS	By MS/MS	By MS/MS	By MS/MS	By MS/MS	By MS/MS		+	carbon utilization [GO:0015976];zinc ion binding [GO:0008270];carbonate dehydratase activity [GO:0004089]	carbon utilization [GO:0015976]	zinc ion binding [GO:0008270];carbonate dehydratase activity [GO:0004089]					153.56	7474200000	63	25.484	622850000	11463000
31.6054	31.7177	31.5115	31.4779	31.5655	29.2827	29.2556	29.2229	29.1194	29.264	28.1869	28.7697	28.7359	28.5129	29.033	By MS/MS	By MS/MS	By MS/MS	By MS/MS	By MS/MS	By MS/MS	By MS/MS	By MS/MS	By MS/MS	By MS/MS	By MS/MS	By MS/MS	By MS/MS	By MS/MS	By MS/MS	By MS/MS	By MS/MS	By MS/MS	By MS/MS	By MS/MS	+	+	metal ion binding [GO:0046872]		metal ion binding [GO:0046872]			SIGNAL 1 17 {ECO:0000256|SAM:SignalP}.		323.31	33347000000	323	36.909	1961600000	84210000
30.0139	30.3747	29.7726	30.0892	30.3832	28.0019	28.1612	28.357	27.069	27.327	27.4984	27.7136	28.0064	28.0776	28.0898	By MS/MS	By MS/MS	By MS/MS	By MS/MS	By MS/MS	By MS/MS	By MS/MS	By MS/MS	By MS/MS	By MS/MS	By MS/MS	By MS/MS	By MS/MS	By MS/MS	By MS/MS	By MS/MS	By MS/MS	By MS/MS	By MS/MS	By MS/MS	+	+	aminoacyl-tRNA editing activity [GO:0002161];ATP binding [GO:0005524];valine-tRNA ligase activity [GO:0004832];valyl-tRNA aminoacylation [GO:0006438];cytoplasm [GO:0005737]	valyl-tRNA aminoacylation [GO:0006438]	ATP binding [GO:0005524];valine-tRNA ligase activity [GO:0004832];aminoacyl-tRNA editing activity [GO:0002161]	cytoplasm [GO:0005737]			SUBCELLULAR LOCATION: Cytoplasm {ECO:0000256|HAMAP-Rule:MF_02004, ECO:0000256|SAAS:SAAS00889155}.	253.2	11947000000	210	100.06	277850000	6458000
35.6887	35.8182	35.6932	35.6646	35.6039	33.185	33.4738	33.4589	33.3199	33.326	32.4218	32.3557	32.3997	32.3998	32.4093	By MS/MS	By MS/MS	By MS/MS	By MS/MS	By MS/MS	By MS/MS	By MS/MS	By MS/MS	By MS/MS	By MS/MS	By MS/MS	By MS/MS	By MS/MS	By MS/MS	By MS/MS	By MS/MS	By MS/MS	By MS/MS	By MS/MS	By MS/MS	+	+						SIGNAL 1 17 {ECO:0000256|SAM:SignalP}.		323.31	477240000000	1830	28.083	29827000000	314630000
25.7492	NaN	27.1235	27.0535	27.9056	NaN	NaN	26.9485	NaN	NaN	26.7429	NaN	NaN	NaN	NaN	By MS/MS	By MS/MS	By MS/MS	By MS/MS	By MS/MS	By MS/MS	By MS/MS	By MS/MS	By MS/MS	By MS/MS	By matching	By matching	By MS/MS	By matching	By MS/MS	By MS/MS	By matching	By matching	By matching	By matching			methyltransferase activity [GO:0008168]		methyltransferase activity [GO:0008168]					19.107	2344500000	23	59.505	90172000	2792300
25.7733	25.7853	25.4812	NaN	25.6509	NaN	NaN	NaN	NaN	NaN	NaN	NaN	NaN	NaN	NaN	By matching	By MS/MS	By matching	By MS/MS	By MS/MS	By MS/MS	By MS/MS	By MS/MS	By matching	By MS/MS	By matching	By matching		By matching	By MS/MS		By MS/MS	By MS/MS		By MS/MS										5.1434	666240000	13	21.525	60567000	4758800
26.9558	27.2983	27.1438	27.2287	27.1092	26.2448	NaN	26.4523	26.2591	NaN	NaN	26.0446	26.4443	NaN	NaN	By MS/MS	By MS/MS	By matching	By MS/MS	By MS/MS	By MS/MS	By MS/MS	By MS/MS	By MS/MS	By MS/MS	By matching	By matching	By matching	By MS/MS	By matching	By MS/MS	By MS/MS	By MS/MS	By MS/MS	By MS/MS		+	5'-nucleotidase activity [GO:0008253];metal ion binding [GO:0046872];nucleotide binding [GO:0000166];cytoplasm [GO:0005737]		metal ion binding [GO:0046872];nucleotide binding [GO:0000166];5'-nucleotidase activity [GO:0008253]	cytoplasm [GO:0005737]			SUBCELLULAR LOCATION: Cytoplasm {ECO:0000255|HAMAP-Rule:MF_00060}.	57.833	1882500000	29	28.326	156880000	7278600
31.5649	31.5689	31.7933	31.8855	32.0314	29.1326	29.5663	29.6074	29.4856	29.4335	29.3202	29.1119	29.2767	28.7765	29.2574	By MS/MS	By MS/MS	By MS/MS	By MS/MS	By MS/MS	By MS/MS	By MS/MS	By MS/MS	By MS/MS	By MS/MS	By MS/MS	By MS/MS	By MS/MS	By MS/MS	By MS/MS	By MS/MS	By MS/MS	By MS/MS	By MS/MS	By MS/MS	+	+								92.312	34911000000	197	9.0831	5818500000	93309000
27.5067	26.8689	27.527	26.8699	26.9648	26.4598	25.125	26.193	NaN	25.5876	26.3181	24.4619	26.1719	25.9444	24.6072	By MS/MS	By MS/MS	By MS/MS	By MS/MS	By MS/MS	By MS/MS	By matching	By MS/MS	By MS/MS	By MS/MS	By matching	By matching	By MS/MS	By MS/MS	By matching	By matching	By MS/MS	By MS/MS	By MS/MS	By MS/MS		+	iron ion binding [GO:0005506];receptor activity [GO:0004872];siderophore transport [GO:0015891];cell outer membrane [GO:0009279]	siderophore transport [GO:0015891]	receptor activity [GO:0004872];iron ion binding [GO:0005506]	cell outer membrane [GO:0009279]			SUBCELLULAR LOCATION: Cell outer membrane {ECO:0000256|RuleBase:RU003357}.	323.31	3615800000	111	80.971	86092000	13502000
24.8797	24.8555	25.4737	25.0291	24.8273	NaN	NaN	NaN	NaN	NaN	NaN	NaN	NaN	NaN	NaN						By MS/MS	By MS/MS	By MS/MS	By MS/MS	By MS/MS											+	+						SIGNAL 1 17 {ECO:0000256|SAM:SignalP}.		97.495	241430000	21	9.5277	80475000	0
29.1134	29.3502	29.3841	28.9886	28.9337	26.9798	27.0721	26.9077	26.7732	26.6792	27.6002	27.868	27.2557	27.4892	27.8716	By MS/MS	By MS/MS	By MS/MS	By MS/MS	By MS/MS	By MS/MS	By MS/MS	By MS/MS	By MS/MS	By MS/MS	By MS/MS	By MS/MS	By matching	By MS/MS	By MS/MS	By MS/MS	By MS/MS	By MS/MS	By MS/MS	By MS/MS	+	+	structural constituent of ribosome [GO:0003735];translation [GO:0006412];ribosome [GO:0005840]	translation [GO:0006412]	structural constituent of ribosome [GO:0003735]	ribosome [GO:0005840]				73.665	6742600000	124	6.8931	1348500000	66121000
25.3026	24.9216	26.2029	25.3957	25.5865	NaN	24.3949	25.3342	NaN	NaN	24.0264	24.1494	24.1868	NaN	23.8635	By MS/MS	By MS/MS	By MS/MS	By MS/MS	By MS/MS	By matching	By matching	By MS/MS	By MS/MS	By MS/MS	By matching	By matching	By matching	By matching	By matching	By matching	By matching	By MS/MS	By MS/MS	By MS/MS	+	+	oxidoreductase activity [GO:0016491]		oxidoreductase activity [GO:0016491]					77.657	3064800000	76	28.249	191550000	36788000
25.8925	26.3356	25.8355	25.8934	26.1451	25.6102	25.7389	NaN	NaN	NaN	26.7074	26.3916	26.7762	26.3324	26.8938	By matching	By matching	By MS/MS	By matching	By matching	By MS/MS	By MS/MS	By MS/MS	By MS/MS	By MS/MS	By MS/MS	By matching	By matching	By matching		By matching	By MS/MS	By matching	By matching	By MS/MS	+	+	methyltransferase activity [GO:0008168]		methyltransferase activity [GO:0008168]					80.372	1163200000	21	47.333	58158000	713920
26.0242	25.9765	25.8435	NaN	NaN	NaN	NaN	NaN	NaN	NaN	NaN	NaN	NaN	NaN	NaN						By MS/MS	By MS/MS	By MS/MS	By MS/MS	By MS/MS	By MS/MS	By matching					By matching	By matching					regulation of transcription, DNA-templated [GO:0006355];transcription, DNA-templated [GO:0006351];DNA binding [GO:0003677]	transcription, DNA-templated [GO:0006351];regulation of transcription, DNA-templated [GO:0006355]	DNA binding [GO:0003677]					10.807	442230000	14	24.335	36853000	0
28.1771	28.2688	28.3082	28.328	28.2767	27.0975	25.2771	26.6043	25.8425	25.4486	26.3986	26.2115	26.2227	26.4672	26.2336	By MS/MS	By MS/MS	By MS/MS	By MS/MS	By MS/MS	By MS/MS	By MS/MS	By MS/MS	By MS/MS	By MS/MS	By matching	By MS/MS	By MS/MS	By matching	By MS/MS	By MS/MS	By MS/MS	By MS/MS	By MS/MS	By MS/MS	+	+	GTP binding [GO:0005525];GTPase activity [GO:0003924];magnesium ion binding [GO:0000287];cytoplasm [GO:0005737]		GTP binding [GO:0005525];magnesium ion binding [GO:0000287];GTPase activity [GO:0003924]	cytoplasm [GO:0005737]			SUBCELLULAR LOCATION: Cytoplasm {ECO:0000255|HAMAP-Rule:MF_01454}.	80.155	3207800000	68	37.189	152750000	4832800
25.5201	25.6708	25.4905	25.2968	25.4564	NaN	NaN	NaN	NaN	NaN	NaN	NaN	NaN	NaN	NaN	By matching		By matching	By matching		By MS/MS	By MS/MS	By MS/MS	By MS/MS	By MS/MS	By matching	By MS/MS	By matching	By matching		By matching	By MS/MS	By matching	By matching	By MS/MS	+	+	regulation of nitrogen utilization [GO:0006808];regulation of transcription, DNA-templated [GO:0006355];transcription, DNA-templated [GO:0006351];enzyme regulator activity [GO:0030234]	regulation of transcription, DNA-templated [GO:0006355];transcription, DNA-templated [GO:0006351];regulation of nitrogen utilization [GO:0006808]	enzyme regulator activity [GO:0030234]					8.1176	432380000	11	12.459	54047000	275260
28.4943	28.6245	28.6553	28.6723	28.8422	NaN	27.8234	27.1283	28.0221	27.5347	28.6785	28.2289	28.1447	28.5678	27.9814	By MS/MS	By MS/MS	By matching	By matching	By MS/MS	By MS/MS	By MS/MS	By MS/MS	By MS/MS	By MS/MS	By matching	By matching	By MS/MS	By matching	By matching	By MS/MS	By MS/MS	By MS/MS	By MS/MS	By MS/MS			structural constituent of ribosome [GO:0003735];translation [GO:0006412];ribosome [GO:0005840]	translation [GO:0006412]	structural constituent of ribosome [GO:0003735]	ribosome [GO:0005840]				43.528	5820600000	36	8.7601	2910300000	132500000
31.7773	31.8516	31.7184	31.7566	31.7078	29.903	29.2952	29.5281	29.6747	29.627	29.9753	30.0784	30.1642	30.1912	30.2889	By MS/MS	By MS/MS	By MS/MS	By MS/MS	By MS/MS	By MS/MS	By MS/MS	By MS/MS	By MS/MS	By MS/MS	By MS/MS	By MS/MS	By MS/MS	By MS/MS	By MS/MS	By MS/MS	By MS/MS	By MS/MS	By MS/MS	By MS/MS	+	+	malate dehydrogenase (decarboxylating) (NADP+) activity [GO:0004473];metal ion binding [GO:0046872];NAD binding [GO:0051287];oxaloacetate decarboxylase activity [GO:0008948];malate dehydrogenase (decarboxylating) (NAD+) activity [GO:0004471]		malate dehydrogenase (decarboxylating) (NADP+) activity [GO:0004473];metal ion binding [GO:0046872];NAD binding [GO:0051287];oxaloacetate decarboxylase activity [GO:0008948];malate dehydrogenase (decarboxylating) (NAD+) activity [GO:0004471]					323.31	37998000000	352	44.838	2111000000	50125000
27.1027	27.2065	NaN	27.5668	NaN	NaN	NaN	NaN	NaN	NaN	NaN	NaN	NaN	NaN	26.7416	By MS/MS	By MS/MS	By matching	By matching	By matching	By MS/MS	By MS/MS	By matching	By MS/MS	By matching	By matching	By MS/MS	By MS/MS	By MS/MS	By MS/MS	By matching	By matching	By MS/MS	By matching	By MS/MS			nitrogen compound metabolic process [GO:0006807];[protein-PII] uridylyltransferase activity [GO:0008773]	nitrogen compound metabolic process [GO:0006807]	[protein-PII] uridylyltransferase activity [GO:0008773]					20.629	2613900000	14	97.027	58086000	2550700
NaN	25.3153	24.8658	24.8535	24.8661	NaN	NaN	NaN	NaN	NaN	24.7596	NaN	NaN	NaN	NaN			By matching	By matching		By matching	By MS/MS	By MS/MS	By MS/MS	By MS/MS	By matching					By matching	By matching	By matching			+	+	regulation of transcription, DNA-templated [GO:0006355]	regulation of transcription, DNA-templated [GO:0006355]						9.7014	249850000	8	12.543	35692000	0
31.3339	31.4122	31.2845	31.5105	31.2724	29.3364	29.3008	29.2161	29.0812	29.34	28.2522	27.9284	28.3507	28.7128	28.2562	By MS/MS	By MS/MS	By MS/MS	By MS/MS	By MS/MS	By MS/MS	By MS/MS	By MS/MS	By MS/MS	By MS/MS	By MS/MS	By MS/MS	By MS/MS	By MS/MS	By MS/MS	By MS/MS	By MS/MS	By MS/MS	By MS/MS	By MS/MS	+	+						SIGNAL 1 21 {ECO:0000256|SAM:SignalP}.		273.88	27897000000	207	20.603	2536100000	116820000
28.2778	28.3149	28.7445	28.5074	28.6588	27.5704	NaN	27.738	27.6537	27.9412	27.7595	27.8694	27.8042	27.7159	27.6917	By MS/MS	By MS/MS	By MS/MS	By MS/MS	By MS/MS	By MS/MS	By MS/MS	By MS/MS	By MS/MS	By MS/MS	By MS/MS	By matching	By MS/MS	By MS/MS	By matching	By matching	By MS/MS	By MS/MS	By MS/MS	By MS/MS		+	carbohydrate metabolic process [GO:0005975];racemase and epimerase activity, acting on carbohydrates and derivatives [GO:0016857];coenzyme binding [GO:0050662]	carbohydrate metabolic process [GO:0005975]	racemase and epimerase activity, acting on carbohydrates and derivatives [GO:0016857];coenzyme binding [GO:0050662]					99.877	5575100000	39	39.573	278760000	27942000
NaN	25.4543	25.3228	25.2951	25.4741	NaN	NaN	NaN	NaN	NaN	NaN	NaN	NaN	NaN	NaN	By matching	By matching	By matching	By matching	By matching	By MS/MS	By MS/MS	By MS/MS	By MS/MS	By MS/MS	By matching		By matching	By matching		By MS/MS	By matching	By matching	By matching	By matching	+		ATP binding [GO:0005524];intracellular [GO:0005622];phosphorelay sensor kinase activity [GO:0000155];integral component of membrane [GO:0016021]		phosphorelay sensor kinase activity [GO:0000155];ATP binding [GO:0005524]	intracellular [GO:0005622];integral component of membrane [GO:0016021]				10.376	539610000	9	46.931	23461000	979750
25.9317	25.9512	25.9245	26.0721	26.0747	NaN	25.9133	NaN	25.7248	NaN	26.0072	26.0339	26.1113	26.0113	26.1472	By matching	By matching	By matching	By matching	By matching	By MS/MS	By MS/MS	By MS/MS	By matching	By MS/MS	By matching	By MS/MS	By MS/MS	By MS/MS	By MS/MS	By MS/MS	By MS/MS	By MS/MS	By MS/MS	By MS/MS			NADH dehydrogenase (ubiquinone) activity [GO:0008137];nickel cation binding [GO:0016151];quinone binding [GO:0048038];NAD binding [GO:0051287]		NADH dehydrogenase (ubiquinone) activity [GO:0008137];nickel cation binding [GO:0016151];quinone binding [GO:0048038];NAD binding [GO:0051287]					70.762	964930000	27	66.793	30154000	453560
27.9391	28.2547	27.9755	27.9494	27.9659	25.8113	25.9597	25.8367	26.2342	25.9643	26.5383	27.0272	27.1674	26.5785	27.6035	By matching	By matching	By MS/MS	By MS/MS	By MS/MS	By MS/MS	By MS/MS	By MS/MS	By MS/MS	By MS/MS	By MS/MS	By matching	By MS/MS	By matching	By matching	By MS/MS	By MS/MS	By MS/MS	By MS/MS	By MS/MS	+	+								69.229	2641000000	52	39.24	146720000	854830
31.668	31.7878	31.7988	31.705	31.777	29.5615	29.5963	29.9351	29.5751	29.7929	29.2932	29.2233	29.2974	29.4726	29.3822	By MS/MS	By MS/MS	By MS/MS	By MS/MS	By MS/MS	By MS/MS	By MS/MS	By MS/MS	By MS/MS	By MS/MS	By MS/MS	By MS/MS	By MS/MS	By MS/MS	By MS/MS	By MS/MS	By MS/MS	By MS/MS	By MS/MS	By MS/MS	+	+						SIGNAL 1 18 {ECO:0000256|SAM:SignalP}.		323.31	38704000000	419	27.433	2580200000	115410000
27.345	27.8273	27.1739	27.7879	27.3075	26.7517	27.5173	NaN	27.2919	NaN	27.0709	27.2876	27.5268	27.9724	27.5778	By MS/MS	By MS/MS	By matching	By matching	By MS/MS	By MS/MS	By MS/MS	By MS/MS	By MS/MS	By MS/MS	By MS/MS	By MS/MS	By matching	By MS/MS	By matching	By MS/MS	By MS/MS	By MS/MS	By MS/MS	By MS/MS			isoprenoid biosynthetic process [GO:0008299];transferase activity [GO:0016740]	isoprenoid biosynthetic process [GO:0008299]	transferase activity [GO:0016740]					17.757	3811100000	33	32.994	224180000	8241700
28.9555	29.6176	29.6746	28.6356	29.0602	27.4598	27.1203	27.1214	26.9872	27.0361	28.1083	27.7186	27.7307	27.6055	27.4817	By matching	By MS/MS	By matching	By matching	By matching	By MS/MS	By MS/MS	By MS/MS	By MS/MS	By MS/MS	By matching	By MS/MS	By MS/MS	By MS/MS	By MS/MS	By MS/MS	By MS/MS	By MS/MS	By matching	By matching	+	+	adenine phosphoribosyltransferase activity [GO:0003999];adenine salvage [GO:0006168];AMP salvage [GO:0044209];purine ribonucleoside salvage [GO:0006166];cytoplasm [GO:0005737]	AMP salvage [GO:0044209];purine ribonucleoside salvage [GO:0006166];adenine salvage [GO:0006168]	adenine phosphoribosyltransferase activity [GO:0003999]	cytoplasm [GO:0005737]			SUBCELLULAR LOCATION: Cytoplasm {ECO:0000255|HAMAP-Rule:MF_00004}.	116.53	6373900000	42	20.316	531160000	10759000
29.3361	29.4841	29.1944	29.6763	29.6695	27.7153	27.2579	27.3525	27.4878	27.3285	27.6516	27.7985	26.6853	NaN	27.3654	By MS/MS	By MS/MS	By MS/MS	By MS/MS	By MS/MS	By MS/MS	By MS/MS	By MS/MS	By MS/MS	By MS/MS	By MS/MS	By MS/MS	By MS/MS	By MS/MS	By MS/MS	By MS/MS	By MS/MS	By MS/MS	By MS/MS	By MS/MS	+	+								239.54	7793400000	88	18.689	865940000	16195000
31.0556	31.2595	30.985	30.7033	31.2412	28.7575	28.8096	29.2553	29.1094	29.1585	29.2267	28.8731	29.5653	28.917	29.6206	By MS/MS	By MS/MS	By MS/MS	By MS/MS	By MS/MS	By MS/MS	By MS/MS	By MS/MS	By MS/MS	By MS/MS	By MS/MS	By MS/MS	By MS/MS	By MS/MS	By MS/MS	By matching	By matching	By MS/MS	By matching	By MS/MS	+	+	carbohydrate derivative metabolic process [GO:1901135];carbohydrate metabolic process [GO:0005975];isomerase activity [GO:0016853];metal ion binding [GO:0046872];carbohydrate derivative binding [GO:0097367]	carbohydrate metabolic process [GO:0005975];carbohydrate derivative metabolic process [GO:1901135]	isomerase activity [GO:0016853];metal ion binding [GO:0046872];carbohydrate derivative binding [GO:0097367]					60.549	31653000000	49	35.173	1861900000	14500000
31.8174	31.844	31.8495	31.9544	32.1594	30.01	29.6155	30.1315	29.9783	29.7381	30.2697	30.518	30.4544	30.5797	30.5255	By MS/MS	By MS/MS	By MS/MS	By MS/MS	By MS/MS	By MS/MS	By MS/MS	By MS/MS	By MS/MS	By MS/MS	By MS/MS	By MS/MS	By MS/MS	By MS/MS	By MS/MS	By MS/MS	By MS/MS	By MS/MS	By MS/MS	By MS/MS	+	+	bacterial-type flagellum assembly [GO:0044780];cytoplasm [GO:0005737]	bacterial-type flagellum assembly [GO:0044780]		cytoplasm [GO:0005737]			SUBCELLULAR LOCATION: Cytoplasm {ECO:0000255|HAMAP-Rule:MF_01185}.	273.47	42297000000	271	14.703	10574000000	152740000
25.5189	25.3089	25.6029	25.659	25.64	25.4768	NaN	NaN	NaN	25.6588	25.4459	NaN	25.1955	25.3591	25.5714	By MS/MS	By MS/MS	By MS/MS	By MS/MS	By MS/MS	By MS/MS	By MS/MS	By MS/MS	By MS/MS	By MS/MS	By MS/MS	By matching	By matching	By matching	By MS/MS	By matching	By MS/MS	By matching	By MS/MS	By MS/MS			transcription factor activity, sequence-specific DNA binding [GO:0003700];transcription, DNA-templated [GO:0006351];DNA binding [GO:0003677]	transcription, DNA-templated [GO:0006351]	transcription factor activity, sequence-specific DNA binding [GO:0003700];DNA binding [GO:0003677]					47.725	876240000	38	33.629	46118000	3702900
27.2162	27.1999	27.351	27.1636	27.2319	25.9085	24.7613	24.9243	25.3546	25.1973	25.8619	26.1312	25.7359	24.8409	25.7213	By MS/MS	By MS/MS	By MS/MS	By matching	By MS/MS	By MS/MS	By MS/MS	By MS/MS	By MS/MS	By MS/MS	By MS/MS	By matching	By MS/MS	By matching	By MS/MS	By MS/MS	By MS/MS	By MS/MS	By MS/MS	By MS/MS	+	+	iron-sulfur cluster assembly [GO:0016226];iron-sulfur cluster binding [GO:0051536];iron ion binding [GO:0005506]	iron-sulfur cluster assembly [GO:0016226]	iron-sulfur cluster binding [GO:0051536];iron ion binding [GO:0005506]					90.6	1775600000	55	9.7072	355120000	23848000
31.4366	31.4774	31.3681	31.3794	31.5156	29.5138	29.3049	29.4864	29.4087	29.4994	29.5231	29.541	29.8044	29.5686	29.535	By MS/MS	By MS/MS	By MS/MS	By MS/MS	By MS/MS	By MS/MS	By MS/MS	By MS/MS	By MS/MS	By MS/MS	By MS/MS	By MS/MS	By MS/MS	By MS/MS	By MS/MS	By MS/MS	By MS/MS	By MS/MS	By MS/MS	By MS/MS	+	+	transmembrane transport [GO:0055085];ATP-binding cassette (ABC) transporter complex [GO:0043190]	transmembrane transport [GO:0055085]		ATP-binding cassette (ABC) transporter complex [GO:0043190]		SIGNAL 1 17 {ECO:0000256|SAM:SignalP}.		322.13	29338000000	333	58.451	1047800000	19642000
31.5437	31.5602	31.6913	31.1383	31.1736	29.0923	29.5049	29.528	29.513	29.5233	29.5487	29.7363	29.9103	29.6862	29.9425	By MS/MS	By MS/MS	By MS/MS	By MS/MS	By MS/MS	By MS/MS	By MS/MS	By MS/MS	By MS/MS	By MS/MS	By MS/MS	By MS/MS	By MS/MS	By MS/MS	By MS/MS	By MS/MS	By MS/MS	By MS/MS	By MS/MS	By MS/MS	+	+								323.31	29209000000	315	27.488	1947300000	63612000
28.3186	28.3933	28.4182	28.6767	28.3318	26.1155	26.4511	26.5479	26.5434	26.5504	26.407	26.6061	26.4207	26.4332	26.0776	By MS/MS	By MS/MS	By MS/MS	By MS/MS	By MS/MS	By MS/MS	By MS/MS	By MS/MS	By MS/MS	By MS/MS	By matching	By matching	By matching	By matching	By matching	By matching	By matching	By MS/MS	By MS/MS	By MS/MS	+	+	hydrolase activity [GO:0016787]		hydrolase activity [GO:0016787]					43.07	3757200000	61	28.504	268370000	8253400
34.0334	34.023	33.9915	34.0433	34.1382	32.0777	32.0671	32.0684	32.0764	32.0745	32.8382	32.7192	32.7431	32.8792	32.7555	By MS/MS	By MS/MS	By MS/MS	By MS/MS	By MS/MS	By MS/MS	By MS/MS	By MS/MS	By MS/MS	By MS/MS	By MS/MS	By MS/MS	By MS/MS	By MS/MS	By MS/MS	By MS/MS	By MS/MS	By MS/MS	By MS/MS	By MS/MS	+	+	ATP binding [GO:0005524];protein folding [GO:0006457];response to stress [GO:0006950];unfolded protein binding [GO:0051082];cytoplasm [GO:0005737]	response to stress [GO:0006950];protein folding [GO:0006457]	unfolded protein binding [GO:0051082];ATP binding [GO:0005524]	cytoplasm [GO:0005737]			SUBCELLULAR LOCATION: Cytoplasm {ECO:0000256|HAMAP-Rule:MF_00505}.	323.31	197870000000	1320	70.643	5496500000	114250000
33.2969	33.2331	33.3572	33.3627	33.4151	31.5982	31.2681	31.3079	31.3139	31.3432	32.8787	32.9049	32.8634	32.9519	32.8139	By MS/MS	By MS/MS	By MS/MS	By MS/MS	By MS/MS	By MS/MS	By MS/MS	By MS/MS	By MS/MS	By MS/MS	By MS/MS	By MS/MS	By MS/MS	By MS/MS	By MS/MS	By MS/MS	By MS/MS	By MS/MS	By MS/MS	By MS/MS	+	+	chemotaxis [GO:0006935];phosphorelay signal transduction system [GO:0000160];signal transducer activity [GO:0004871];intracellular [GO:0005622]	phosphorelay signal transduction system [GO:0000160];chemotaxis [GO:0006935]	signal transducer activity [GO:0004871]	intracellular [GO:0005622]				323.31	154600000000	1181	35.774	8136800000	607170000
24.4774	24.6339	NaN	24.4744	24.6093	NaN	NaN	NaN	NaN	NaN	NaN	NaN	NaN	NaN	NaN			By matching			By matching	By MS/MS	By MS/MS	By MS/MS	By MS/MS	By MS/MS	By matching	By matching	By matching	By matching	By matching		By matching			+		protein catabolic process [GO:0030163];peptidase activity [GO:0008233]	protein catabolic process [GO:0030163]	peptidase activity [GO:0008233]					12.171	233360000	12	11.323	46671000	0
28.6325	28.6016	28.7046	28.4468	28.2464	26.8906	26.2652	26.7104	26.422	26.6179	28.4722	28.3107	28.3591	28.278	28.4472	By MS/MS	By MS/MS	By MS/MS	By MS/MS	By MS/MS	By MS/MS	By MS/MS	By MS/MS	By MS/MS	By MS/MS	By MS/MS	By MS/MS	By MS/MS	By MS/MS	By MS/MS	By MS/MS	By MS/MS	By MS/MS	By MS/MS	By MS/MS	+		structural constituent of ribosome [GO:0003735];translation [GO:0006412];ribosome [GO:0005840]	translation [GO:0006412]	structural constituent of ribosome [GO:0003735]	ribosome [GO:0005840]				307.14	5265600000	72	6.3364	5265600000	312550000
32.5598	32.7478	32.6033	32.6413	32.6569	30.9998	30.568	30.686	30.574	30.661	31.2084	31.2721	31.342	31.2426	31.3439	By MS/MS	By MS/MS	By MS/MS	By MS/MS	By MS/MS	By MS/MS	By MS/MS	By MS/MS	By MS/MS	By MS/MS	By MS/MS	By MS/MS	By MS/MS	By MS/MS	By MS/MS	By MS/MS	By MS/MS	By MS/MS	By MS/MS	By MS/MS	+	+	copper ion binding [GO:0005507];cytochrome-c oxidase activity [GO:0004129];heme binding [GO:0020037];membrane [GO:0016020]		cytochrome-c oxidase activity [GO:0004129];heme binding [GO:0020037];copper ion binding [GO:0005507]	membrane [GO:0016020]		SIGNAL 1 24 {ECO:0000256|SAM:SignalP}.		323.31	68929000000	802	97.06	1566600000	22777000
29.7118	29.2074	29.9303	29.8727	30.0689	27.6398	27.743	27.9039	27.9406	27.9544	26.9238	26.7744	26.6009	27.0506	26.5524	By MS/MS	By MS/MS	By MS/MS	By MS/MS	By MS/MS	By MS/MS	By MS/MS	By MS/MS	By MS/MS	By MS/MS	By MS/MS	By MS/MS	By MS/MS	By MS/MS	By MS/MS	By matching	By matching	By MS/MS	By MS/MS	By matching	+	+	alanine biosynthetic process [GO:0006523];aspartate 1-decarboxylase activity [GO:0004068];pantothenate biosynthetic process [GO:0015940];cytoplasm [GO:0005737]	pantothenate biosynthetic process [GO:0015940];alanine biosynthetic process [GO:0006523]	aspartate 1-decarboxylase activity [GO:0004068]	cytoplasm [GO:0005737]			SUBCELLULAR LOCATION: Cytoplasm {ECO:0000255|HAMAP-Rule:MF_00446}.	237.29	9354100000	99	13.017	1169300000	32543000
32.4947	32.6253	32.3603	32.4308	32.4567	30.8313	30.5114	30.5019	30.5407	30.4275	31.5892	31.5908	31.7594	31.6989	31.6643	By MS/MS	By MS/MS	By MS/MS	By MS/MS	By MS/MS	By MS/MS	By MS/MS	By MS/MS	By MS/MS	By MS/MS	By MS/MS	By MS/MS	By MS/MS	By MS/MS	By MS/MS	By MS/MS	By MS/MS	By MS/MS	By MS/MS	By MS/MS	+	+	fatty acid biosynthetic process [GO:0006633];beta-ketoacyl-acyl-carrier-protein synthase II activity [GO:0033817]	fatty acid biosynthetic process [GO:0006633]	beta-ketoacyl-acyl-carrier-protein synthase II activity [GO:0033817]					323.31	71295000000	697	42.616	4753000000	134910000
26.6348	26.5445	26.7354	26.5261	26.6197	NaN	26.3237	NaN	26.3021	26.3758	NaN	NaN	NaN	NaN	NaN	By MS/MS	By MS/MS	By matching	By MS/MS	By matching	By MS/MS	By MS/MS	By MS/MS	By MS/MS	By MS/MS	By matching	By MS/MS	By matching	By matching	By MS/MS	By matching	By matching	By matching	By matching	By matching		+								130.72	1469600000	23	89.388	31948000	1512400
29.6068	29.8418	29.5023	29.206	29.4697	26.8834	28.1041	27.9238	27.5455	27.7051	27.6486	27.929	28.0001	27.6677	27.7105	By MS/MS	By MS/MS	By MS/MS	By MS/MS	By MS/MS	By MS/MS	By MS/MS	By MS/MS	By MS/MS	By MS/MS	By MS/MS	By MS/MS	By MS/MS	By MS/MS	By MS/MS	By MS/MS	By MS/MS	By MS/MS	By MS/MS	By MS/MS	+	+	structural constituent of ribosome [GO:0003735];translation [GO:0006412];ribosome [GO:0005840]	translation [GO:0006412]	structural constituent of ribosome [GO:0003735]	ribosome [GO:0005840]				286.85	8310500000	130	8.6892	2770200000	109920000
25.4909	NaN	25.2262	26.0097	25.9893	NaN	NaN	NaN	NaN	26.3516	NaN	NaN	NaN	26.3087	26.3348	By matching	By MS/MS	By matching	By matching	By matching	By MS/MS	By matching	By MS/MS	By matching	By MS/MS	By MS/MS	By matching	By matching	By MS/MS	By MS/MS	By MS/MS	By MS/MS	By matching	By MS/MS	By MS/MS			electron carrier activity [GO:0009055];heme binding [GO:0020037];metal ion binding [GO:0046872];integral component of membrane [GO:0016021]		heme binding [GO:0020037];metal ion binding [GO:0046872];electron carrier activity [GO:0009055]	integral component of membrane [GO:0016021]				162.93	656780000	28	15.953	82098000	1717400
26.3537	26.0404	26.3763	26.2478	26.5617	NaN	NaN	26.0772	NaN	26.1379	NaN	25.6809	NaN	NaN	25.8036	By MS/MS	By MS/MS	By MS/MS	By MS/MS	By MS/MS	By MS/MS	By MS/MS	By MS/MS	By MS/MS	By MS/MS	By MS/MS	By MS/MS	By matching	By MS/MS	By matching	By matching	By matching	By matching	By matching	By matching	+	+	ATP binding [GO:0005524];metal ion binding [GO:0046872];NAD metabolic process [GO:0019674];NAD+ kinase activity [GO:0003951];NADP biosynthetic process [GO:0006741];cytoplasm [GO:0005737]	NADP biosynthetic process [GO:0006741];NAD metabolic process [GO:0019674]	metal ion binding [GO:0046872];NAD+ kinase activity [GO:0003951];ATP binding [GO:0005524]	cytoplasm [GO:0005737]			SUBCELLULAR LOCATION: Cytoplasm {ECO:0000256|HAMAP-Rule:MF_00361, ECO:0000256|SAAS:SAAS00675859}.	70.257	1292700000	47	32.488	99442000	3930800
35.4485	35.5138	35.4438	35.6415	35.5682	33.8127	33.5733	33.7948	33.4753	33.658	33.9431	34.0623	33.9006	33.9824	34.0164	By MS/MS	By MS/MS	By MS/MS	By MS/MS	By MS/MS	By MS/MS	By MS/MS	By MS/MS	By MS/MS	By MS/MS	By MS/MS	By MS/MS	By MS/MS	By MS/MS	By MS/MS	By MS/MS	By MS/MS	By MS/MS	By MS/MS	By MS/MS	+	+	cell redox homeostasis [GO:0045454];glycerol ether metabolic process [GO:0006662];protein disulfide oxidoreductase activity [GO:0015035];cell [GO:0005623]	glycerol ether metabolic process [GO:0006662];cell redox homeostasis [GO:0045454]	protein disulfide oxidoreductase activity [GO:0015035]	cell [GO:0005623]				323.31	520470000000	990	11.409	86745000000	1920700000
27.3642	27.194	27.4937	27.432	27.8608	26.1046	25.2393	25.1371	25.8945	25.7248	NaN	NaN	NaN	NaN	NaN	By MS/MS	By MS/MS	By MS/MS	By MS/MS	By MS/MS	By MS/MS	By MS/MS	By MS/MS	By MS/MS	By MS/MS	By MS/MS	By MS/MS	By MS/MS	By MS/MS	By MS/MS	By MS/MS			By matching	By matching	+	+						SIGNAL 1 17 {ECO:0000256|SAM:SignalP}.		111.45	1852000000	71	16.157	205780000	6220700
NaN	25.6667	25.5731	24.9488	24.8025	NaN	NaN	NaN	NaN	NaN	NaN	NaN	NaN	NaN	NaN	By MS/MS	By MS/MS	By matching	By MS/MS	By matching	By matching	By MS/MS	By MS/MS	By MS/MS	By matching	By matching	By matching	By matching	By matching	By matching	By MS/MS	By matching	By matching	By MS/MS	By MS/MS		+	GTP binding [GO:0005525];SRP-dependent cotranslational protein targeting to membrane [GO:0006614];intracellular [GO:0005622]	SRP-dependent cotranslational protein targeting to membrane [GO:0006614]	GTP binding [GO:0005525]	intracellular [GO:0005622]				159.66	541780000	17	31.661	33862000	4253200
31.2999	31.3465	31.0923	31.0107	31.1118	29.3502	29.4147	29.5909	29.3838	29.0921	29.6616	29.4899	29.391	29.4197	29.4407	By MS/MS	By MS/MS	By MS/MS	By MS/MS	By MS/MS	By MS/MS	By MS/MS	By MS/MS	By MS/MS	By MS/MS	By MS/MS	By MS/MS	By MS/MS	By MS/MS	By MS/MS	By MS/MS	By MS/MS	By MS/MS	By MS/MS	By MS/MS	+	+	RNA binding [GO:0003723];structural constituent of ribosome [GO:0003735];translation [GO:0006412];ribosome [GO:0005840]	translation [GO:0006412]	structural constituent of ribosome [GO:0003735];RNA binding [GO:0003723]	ribosome [GO:0005840]				276.43	25719000000	239	11.676	6429700000	273680000
32.6726	32.6426	32.5597	32.5545	32.5873	30.8141	30.8035	30.8204	30.8569	30.7034	31.049	31.0113	31.093	31.0356	31.0825	By MS/MS	By MS/MS	By MS/MS	By MS/MS	By MS/MS	By MS/MS	By MS/MS	By MS/MS	By MS/MS	By MS/MS	By MS/MS	By MS/MS	By MS/MS	By MS/MS	By MS/MS	By MS/MS	By MS/MS	By MS/MS	By MS/MS	By MS/MS	+	+	cell cycle [GO:0007049];cell division [GO:0051301];peptidyl-prolyl cis-trans isomerase activity [GO:0003755];protein folding [GO:0006457];protein transport [GO:0015031];cytoplasm [GO:0005737]	cell division [GO:0051301];protein folding [GO:0006457];protein transport [GO:0015031];cell cycle [GO:0007049]	peptidyl-prolyl cis-trans isomerase activity [GO:0003755]	cytoplasm [GO:0005737]			SUBCELLULAR LOCATION: Cytoplasm. Note=About half TF is bound to the ribosome near the polypeptide exit tunnel while the other half is free in the cytoplasm. {ECO:0000255|HAMAP-Rule:MF_00303}.	323.31	70517000000	788	49.416	2938200000	93790000
28.8157	29.1203	28.5332	28.7043	28.9454	27.0558	27.0515	27.3348	26.6655	27.2334	27.4114	26.9923	27.6241	28.1645	27.7216	By matching	By MS/MS	By MS/MS	By MS/MS	By MS/MS	By MS/MS	By MS/MS	By MS/MS	By MS/MS	By MS/MS	By MS/MS	By MS/MS	By MS/MS	By MS/MS	By MS/MS	By MS/MS	By MS/MS	By MS/MS	By MS/MS	By MS/MS	+	+	biosynthetic process [GO:0009058];catalytic activity [GO:0003824]	biosynthetic process [GO:0009058]	catalytic activity [GO:0003824]					289.93	5358300000	110	32.8	282020000	2003200
27.9761	28.1421	27.9145	28.0401	28.0955	26.9033	27.3427	27.6601	27.3167	NaN	27.114	27.1726	26.9687	27.382	27.6585	By MS/MS	By MS/MS	By MS/MS	By MS/MS	By MS/MS	By MS/MS	By MS/MS	By MS/MS	By MS/MS	By MS/MS	By MS/MS	By MS/MS	By matching	By MS/MS	By matching	By MS/MS	By MS/MS	By MS/MS	By matching	By MS/MS		+	C4-dicarboxylate transmembrane transporter activity [GO:0015556];integral component of membrane [GO:0016021]		C4-dicarboxylate transmembrane transporter activity [GO:0015556]	integral component of membrane [GO:0016021]				127	3949900000	104	59.754	263330000	15089000
28.7718	28.6755	28.3282	27.9002	28.3558	26.7238	26.605	26.7138	26.5473	26.6967	26.5198	26.3062	26.3905	27.3337	26.3511	By MS/MS	By MS/MS	By MS/MS	By matching	By matching	By MS/MS	By MS/MS	By MS/MS	By MS/MS	By MS/MS	By MS/MS	By MS/MS	By matching	By matching	By matching	By matching	By matching	By MS/MS	By MS/MS	By MS/MS	+	+	DNA binding [GO:0003677];nucleoid [GO:0009295];cytoplasm [GO:0005737]		DNA binding [GO:0003677]	nucleoid [GO:0009295];cytoplasm [GO:0005737]			SUBCELLULAR LOCATION: Cytoplasm, nucleoid {ECO:0000255|HAMAP-Rule:MF_00274}.	81.324	3532300000	47	11.077	588720000	15811000
26.8339	26.7641	26.5708	27.1063	26.799	26.5829	NaN	NaN	26.5878	26.8136	26.6017	26.8118	27.0056	26.6596	26.9605	By MS/MS	By matching	By MS/MS	By MS/MS	By MS/MS	By MS/MS	By MS/MS	By MS/MS	By MS/MS	By MS/MS	By MS/MS	By matching		By MS/MS	By matching	By MS/MS	By MS/MS	By MS/MS	By MS/MS	By MS/MS			ATP binding [GO:0005524];glutamate 5-kinase activity [GO:0004349];immune response [GO:0006955];L-proline biosynthetic process [GO:0055129];RNA binding [GO:0003723];cytoplasm [GO:0005737]	L-proline biosynthetic process [GO:0055129];immune response [GO:0006955]	glutamate 5-kinase activity [GO:0004349];RNA binding [GO:0003723];ATP binding [GO:0005524]	cytoplasm [GO:0005737]			SUBCELLULAR LOCATION: Cytoplasm {ECO:0000256|HAMAP-Rule:MF_00456, ECO:0000256|SAAS:SAAS00644446}.	132.17	2238000000	44	27.877	172150000	12626000
NaN	NaN	27.3074	27.3588	NaN	NaN	NaN	NaN	NaN	NaN	NaN	NaN	27.721	NaN	27.7957	By matching	By MS/MS	By matching	By matching	By MS/MS	By matching	By matching	By MS/MS	By MS/MS	By matching	By matching	By MS/MS	By matching	By matching	By matching	By matching	By matching	By MS/MS	By MS/MS	By MS/MS			folic acid-containing compound biosynthetic process [GO:0009396];dihydropteroate synthase activity [GO:0004156]	folic acid-containing compound biosynthetic process [GO:0009396]	dihydropteroate synthase activity [GO:0004156]					5.8114	4016400000	11	42.805	167350000	1796700
36.7156	36.705	36.7039	36.5865	36.6795	34.9634	34.8704	35.0432	34.9283	34.9702	35.6704	35.6165	35.5497	35.5697	35.6548	By MS/MS	By MS/MS	By MS/MS	By MS/MS	By MS/MS	By MS/MS	By MS/MS	By MS/MS	By MS/MS	By MS/MS	By MS/MS	By MS/MS	By MS/MS	By MS/MS	By MS/MS	By MS/MS	By MS/MS	By MS/MS	By MS/MS	By MS/MS	+	+	GTP binding [GO:0005525];GTPase activity [GO:0003924];translation elongation factor activity [GO:0003746];cytoplasm [GO:0005737]		GTP binding [GO:0005525];translation elongation factor activity [GO:0003746];GTPase activity [GO:0003924]	cytoplasm [GO:0005737]			SUBCELLULAR LOCATION: Cytoplasm {ECO:0000255|HAMAP-Rule:MF_00118}.	323.31	1216700000000	3463	43.68	52900000000	1283000000
30.2562	30.2842	30.0553	30.2644	30.0789	28.2853	28.3339	28.7348	28.6084	28.3934	28.0503	28.4873	28.5158	28.6365	28.5445	By MS/MS	By MS/MS	By MS/MS	By MS/MS	By MS/MS	By MS/MS	By MS/MS	By MS/MS	By MS/MS	By MS/MS	By MS/MS	By MS/MS	By MS/MS	By MS/MS	By MS/MS	By MS/MS	By MS/MS	By MS/MS	By MS/MS	By MS/MS	+	+								323.31	12643000000	158	14.435	1404700000	34068000
29.0225	28.9569	29.0467	28.8379	29.1427	27.1322	27.3898	27.397	27.304	27.2594	27.4564	28.0111	28.1927	28.2361	28.089	By MS/MS	By MS/MS	By MS/MS	By MS/MS	By MS/MS	By MS/MS	By MS/MS	By MS/MS	By MS/MS	By MS/MS	By MS/MS	By MS/MS	By MS/MS	By MS/MS	By MS/MS	By MS/MS	By MS/MS	By MS/MS	By MS/MS	By MS/MS	+	+	arginine-tRNA ligase activity [GO:0004814];arginyl-tRNA aminoacylation [GO:0006420];ATP binding [GO:0005524];cytoplasm [GO:0005737]	arginyl-tRNA aminoacylation [GO:0006420]	ATP binding [GO:0005524];arginine-tRNA ligase activity [GO:0004814]	cytoplasm [GO:0005737]			SUBCELLULAR LOCATION: Cytoplasm {ECO:0000255|HAMAP-Rule:MF_00123}.	71.527	6367600000	114	59.844	227420000	5708200
NaN	NaN	NaN	25.8229	26.1298	NaN	NaN	NaN	NaN	NaN	NaN	NaN	NaN	NaN	NaN	By matching	By matching	By MS/MS	By MS/MS	By matching	By MS/MS	By matching	By MS/MS	By MS/MS	By MS/MS	By matching	By matching	By matching	By matching	By matching	By matching	By matching	By matching	By MS/MS	By matching		+								2.987	713790000	12	9.0562	713790000	40889000
29.769	29.7038	29.5099	29.7985	29.6207	27.9372	28.4052	27.5433	28.015	28.0337	26.9466	27.0746	27.2584	27.4802	27.6476	By MS/MS	By MS/MS	By MS/MS	By MS/MS	By MS/MS	By MS/MS	By MS/MS	By MS/MS	By MS/MS	By MS/MS	By MS/MS	By MS/MS	By MS/MS	By MS/MS	By MS/MS	By MS/MS	By MS/MS	By MS/MS	By MS/MS	By MS/MS	+	+	oxidoreductase activity [GO:0016491]		oxidoreductase activity [GO:0016491]					181.67	9616900000	126	27.649	641130000	11478000
30.292	30.3174	30.2248	30.3072	30.2886	28.4258	28.6067	28.5751	28.7583	28.683	28.6114	28.5938	28.4289	28.4931	28.4147	By MS/MS	By MS/MS	By MS/MS	By MS/MS	By MS/MS	By MS/MS	By MS/MS	By MS/MS	By MS/MS	By MS/MS	By MS/MS	By MS/MS	By MS/MS	By MS/MS	By MS/MS	By MS/MS	By MS/MS	By MS/MS	By MS/MS	By MS/MS	+	+	DNA binding [GO:0003677];sigma factor activity [GO:0016987];transcription factor activity, sequence-specific DNA binding [GO:0003700];transcription initiation from bacterial-type RNA polymerase promoter [GO:0001123];cytoplasm [GO:0005737]	transcription initiation from bacterial-type RNA polymerase promoter [GO:0001123]	sigma factor activity [GO:0016987];transcription factor activity, sequence-specific DNA binding [GO:0003700];DNA binding [GO:0003677]	cytoplasm [GO:0005737]			SUBCELLULAR LOCATION: Cytoplasm {ECO:0000256|HAMAP-Rule:MF_00963}.	323.31	14519000000	333	72.044	414830000	16605000
29.4263	29.6852	29.4822	29.3587	29.2679	28.1341	27.956	27.6048	27.4225	27.7545	27.7674	27.71	27.3069	27.7465	27.6712	By MS/MS	By MS/MS	By MS/MS	By MS/MS	By MS/MS	By MS/MS	By MS/MS	By MS/MS	By MS/MS	By MS/MS	By MS/MS	By MS/MS	By MS/MS	By MS/MS	By MS/MS	By MS/MS	By MS/MS	By MS/MS	By MS/MS	By MS/MS	+	+	DNA binding [GO:0003677];metal ion binding [GO:0046872];transcription factor activity, sequence-specific DNA binding [GO:0003700];transcription, DNA-templated [GO:0006351];cytoplasm [GO:0005737]	transcription, DNA-templated [GO:0006351]	metal ion binding [GO:0046872];transcription factor activity, sequence-specific DNA binding [GO:0003700];DNA binding [GO:0003677]	cytoplasm [GO:0005737]			SUBCELLULAR LOCATION: Cytoplasm {ECO:0000256|RuleBase:RU364037}.	231.02	8458700000	146	17.915	1208400000	58265000
29.7271	29.6121	29.9005	29.8126	30.296	28.1704	28.4004	28.0121	28.1881	28.2568	28.6381	28.5993	28.673	28.4819	28.6664	By MS/MS	By MS/MS	By MS/MS	By MS/MS	By MS/MS	By MS/MS	By MS/MS	By MS/MS	By MS/MS	By MS/MS	By MS/MS	By MS/MS	By MS/MS	By MS/MS	By MS/MS	By MS/MS	By MS/MS	By MS/MS	By MS/MS	By MS/MS	+	+	'de novo' UMP biosynthetic process [GO:0044205];pyrimidine nucleobase biosynthetic process [GO:0019856];orotate phosphoribosyltransferase activity [GO:0004588]	pyrimidine nucleobase biosynthetic process [GO:0019856];'de novo' UMP biosynthetic process [GO:0044205]	orotate phosphoribosyltransferase activity [GO:0004588]					282.08	10936000000	160	21.862	1215100000	30233000
26.5185	26.7362	26.4909	26.674	26.6204	25.9546	NaN	NaN	25.9745	26.8204	27.1325	27.621	26.8956	26.8755	27.1477	By MS/MS	By matching	By MS/MS	By matching	By MS/MS	By MS/MS	By matching	By MS/MS	By MS/MS	By MS/MS	By matching	By MS/MS	By matching	By MS/MS	By MS/MS	By MS/MS	By MS/MS	By MS/MS	By MS/MS	By MS/MS		+	carbohydrate metabolic process [GO:0005975];pentose-phosphate shunt [GO:0006098];ribulose-phosphate 3-epimerase activity [GO:0004750];metal ion binding [GO:0046872]	pentose-phosphate shunt [GO:0006098];carbohydrate metabolic process [GO:0005975]	ribulose-phosphate 3-epimerase activity [GO:0004750];metal ion binding [GO:0046872]					11.702	1944000000	34	23.309	486000000	28979000
34.4361	34.4657	34.4624	34.4576	34.4848	32.8219	32.8029	32.8242	32.7472	32.8623	33.0388	33.1285	33.1994	33.1452	33.0588	By MS/MS	By MS/MS	By MS/MS	By MS/MS	By MS/MS	By MS/MS	By MS/MS	By MS/MS	By MS/MS	By MS/MS	By MS/MS	By MS/MS	By MS/MS	By MS/MS	By MS/MS	By MS/MS	By MS/MS	By MS/MS	By MS/MS	By MS/MS	+	+	GTP binding [GO:0005525];GTPase activity [GO:0003924];translation elongation factor activity [GO:0003746];cytoplasm [GO:0005737]		GTP binding [GO:0005525];translation elongation factor activity [GO:0003746];GTPase activity [GO:0003924]	cytoplasm [GO:0005737]			SUBCELLULAR LOCATION: Cytoplasm {ECO:0000255|HAMAP-Rule:MF_00054}.	323.31	263290000000	1987	76.771	6421700000	222570000
26.8865	26.8866	27.0067	26.9748	27.2372	26.5942	26.9631	NaN	NaN	27.4499	NaN	27.4619	27.007	26.7313	26.9256	By MS/MS	By MS/MS	By matching	By MS/MS	By matching	By matching	By MS/MS	By MS/MS	By MS/MS	By MS/MS	By MS/MS	By matching	By MS/MS	By MS/MS	By MS/MS	By MS/MS	By MS/MS	By MS/MS	By MS/MS	By MS/MS			carbohydrate metabolic process [GO:0005975];phosphomannomutase activity [GO:0004615];phosphoglucomutase activity [GO:0004614]	carbohydrate metabolic process [GO:0005975]	phosphomannomutase activity [GO:0004615];phosphoglucomutase activity [GO:0004614]					42.097	2436900000	38	51.416	90255000	6159700
29.1657	29.0874	28.867	28.8581	28.9981	27.6336	27.4466	27.4521	26.9444	27.2752	27.4528	27.6607	27.6113	27.4857	27.6166	By MS/MS	By MS/MS	By MS/MS	By MS/MS	By MS/MS	By MS/MS	By MS/MS	By MS/MS	By MS/MS	By MS/MS	By MS/MS	By MS/MS	By MS/MS	By MS/MS	By MS/MS	By MS/MS	By MS/MS	By MS/MS	By MS/MS	By MS/MS	+	+	structural constituent of ribosome [GO:0003735];translation [GO:0006412];ribosome [GO:0005840]	translation [GO:0006412]	structural constituent of ribosome [GO:0003735]	ribosome [GO:0005840]				323.31	6142900000	144	7.1404	2047600000	76773000
29.4576	29.7483	29.1333	29.0987	29.0256	27.5018	27.6546	27.6869	27.4837	27.9328	28.0524	27.7193	27.7556	27.6301	27.927	By MS/MS	By MS/MS	By MS/MS	By MS/MS	By MS/MS	By MS/MS	By MS/MS	By MS/MS	By MS/MS	By MS/MS	By MS/MS	By MS/MS	By MS/MS	By MS/MS	By MS/MS	By MS/MS	By MS/MS	By MS/MS	By MS/MS	By MS/MS	+	+	structural constituent of ribosome [GO:0003735];translation [GO:0006412];ribosome [GO:0005840]	translation [GO:0006412]	structural constituent of ribosome [GO:0003735]	ribosome [GO:0005840]				276.63	7390300000	113	7.2227	7390300000	316020000
31.3101	31.5255	31.3299	31.407	31.404	29.9278	29.7583	29.6939	29.879	29.5207	29.7646	29.7174	29.7334	29.6858	29.972	By MS/MS	By MS/MS	By MS/MS	By MS/MS	By MS/MS	By MS/MS	By MS/MS	By MS/MS	By MS/MS	By MS/MS	By MS/MS	By MS/MS	By MS/MS	By MS/MS	By MS/MS	By MS/MS	By MS/MS	By MS/MS	By MS/MS	By MS/MS	+	+	acetate kinase activity [GO:0008776];acetyl-CoA biosynthetic process [GO:0006085];ATP binding [GO:0005524];metal ion binding [GO:0046872];organic acid metabolic process [GO:0006082];cytoplasm [GO:0005737]	organic acid metabolic process [GO:0006082];acetyl-CoA biosynthetic process [GO:0006085]	ATP binding [GO:0005524];metal ion binding [GO:0046872];acetate kinase activity [GO:0008776]	cytoplasm [GO:0005737]			SUBCELLULAR LOCATION: Cytoplasm {ECO:0000255|HAMAP-Rule:MF_00020}.	323.31	31093000000	384	43.762	1554700000	43101000
29.3506	29.1718	29.3609	29.4019	29.2655	27.6335	27.3676	28.0107	27.7818	27.5748	27.6424	27.5833	27.1041	27.8913	27.6026	By matching	By matching	By matching	By matching		By MS/MS	By MS/MS	By MS/MS	By MS/MS	By MS/MS	By MS/MS	By matching	By MS/MS	By matching	By matching	By MS/MS	By MS/MS	By MS/MS	By MS/MS	By MS/MS	+	+	pathogenesis [GO:0009405]	pathogenesis [GO:0009405]				SIGNAL 1 23 {ECO:0000256|SAM:SignalP}.		207.12	6294400000	84	23.43	786790000	1183500
30.508	30.4002	30.4334	30.2724	30.4427	28.4719	29.0593	28.7833	28.8598	28.7221	29.2087	29.2197	29.1046	29.2569	29.2514	By MS/MS	By MS/MS	By MS/MS	By MS/MS	By MS/MS	By MS/MS	By MS/MS	By MS/MS	By MS/MS	By MS/MS	By MS/MS	By MS/MS	By MS/MS	By MS/MS	By MS/MS	By MS/MS	By MS/MS	By MS/MS	By MS/MS	By MS/MS	+	+	peptidyl-pyrromethane cofactor linkage [GO:0018160];protoporphyrinogen IX biosynthetic process [GO:0006782];hydroxymethylbilane synthase activity [GO:0004418]	protoporphyrinogen IX biosynthetic process [GO:0006782];peptidyl-pyrromethane cofactor linkage [GO:0018160]	hydroxymethylbilane synthase activity [GO:0004418]					228.05	14410000000	243	33.103	800580000	30703000
31.2259	31.3305	31.1261	31.2655	31.0204	29.5189	29.6084	29.379	29.7116	29.6116	29.1803	29.6372	29.6129	29.6253	29.4581	By MS/MS	By MS/MS	By MS/MS	By MS/MS	By MS/MS	By MS/MS	By MS/MS	By MS/MS	By MS/MS	By MS/MS	By MS/MS	By MS/MS	By MS/MS	By MS/MS	By MS/MS	By MS/MS	By MS/MS	By MS/MS	By MS/MS	By MS/MS	+	+	rRNA binding [GO:0019843];structural constituent of ribosome [GO:0003735];translation [GO:0006412];ribosome [GO:0005840]	translation [GO:0006412]	structural constituent of ribosome [GO:0003735];rRNA binding [GO:0019843]	ribosome [GO:0005840]				323.31	26769000000	198	11.522	6692300000	321350000
31.3567	31.5476	31.6849	31.4541	31.6759	29.8874	29.8957	29.7927	30.044	29.9854	30.3962	30.4548	30.3316	30.5956	30.2219	By MS/MS	By MS/MS	By MS/MS	By MS/MS	By MS/MS	By MS/MS	By MS/MS	By MS/MS	By MS/MS	By MS/MS	By MS/MS	By MS/MS	By MS/MS	By MS/MS	By MS/MS	By MS/MS	By MS/MS	By MS/MS	By MS/MS	By MS/MS	+	+	catalytic activity [GO:0003824]		catalytic activity [GO:0003824]					128.68	34426000000	183	13.448	4303300000	109770000
30.5217	30.9073	30.5184	30.4117	30.5069	28.6298	29.1696	29.1709	29.0166	28.8877	28.744	28.8405	28.7676	28.8986	28.748	By MS/MS	By MS/MS	By MS/MS	By MS/MS	By MS/MS	By MS/MS	By MS/MS	By MS/MS	By MS/MS	By MS/MS	By MS/MS	By MS/MS	By MS/MS	By MS/MS	By MS/MS	By MS/MS	By MS/MS	By MS/MS	By MS/MS	By MS/MS	+	+	rRNA binding [GO:0019843];structural constituent of ribosome [GO:0003735];translation [GO:0006412];ribosome [GO:0005840]	translation [GO:0006412]	structural constituent of ribosome [GO:0003735];rRNA binding [GO:0019843]	ribosome [GO:0005840]				323.31	18599000000	303	16.046	2324800000	95342000
25.2874	24.5485	25.1677	25.2433	NaN	NaN	NaN	NaN	NaN	NaN	NaN	NaN	NaN	NaN	NaN	By matching	By matching	By matching	By matching	By matching	By matching	By MS/MS	By matching	By matching	By matching	By matching	By matching	By matching	By matching	By matching	By matching	By MS/MS						bacterial-type flagellum-dependent cell motility [GO:0071973];chemotaxis [GO:0006935];membrane [GO:0016020];motor activity [GO:0003774];bacterial-type flagellum basal body [GO:0009425]	chemotaxis [GO:0006935];bacterial-type flagellum-dependent cell motility [GO:0071973]	motor activity [GO:0003774]	membrane [GO:0016020];bacterial-type flagellum basal body [GO:0009425]				2.378	425430000	5	30.429	42543000	2967300
32.7686	32.7288	32.7137	32.8874	32.8519	31.1992	31.3332	31.2523	31.2412	31.0198	32.6333	32.6241	32.7964	32.6523	32.5407	By MS/MS	By MS/MS	By MS/MS	By MS/MS	By MS/MS	By MS/MS	By MS/MS	By MS/MS	By MS/MS	By MS/MS	By MS/MS	By MS/MS	By MS/MS	By MS/MS	By MS/MS	By MS/MS	By MS/MS	By MS/MS	By MS/MS	By MS/MS	+		chemotaxis [GO:0006935];signal transducer activity [GO:0004871]	chemotaxis [GO:0006935]	signal transducer activity [GO:0004871]					323.31	127720000000	889	18.892	12772000000	1184800000
28.9187	28.5493	28.4631	28.4242	28.4196	26.382	27.1239	27.3108	27.1737	26.8875	27.321	26.7925	27.1961	27.2104	27.3471	By MS/MS	By MS/MS	By MS/MS	By MS/MS	By MS/MS	By MS/MS	By MS/MS	By MS/MS	By MS/MS	By MS/MS	By MS/MS	By MS/MS	By MS/MS	By MS/MS	By MS/MS	By MS/MS	By MS/MS	By MS/MS	By MS/MS	By MS/MS	+	+	DNA-directed 5'-3' RNA polymerase activity [GO:0003899];transcription, DNA-templated [GO:0006351];DNA binding [GO:0003677]	transcription, DNA-templated [GO:0006351]	DNA-directed 5'-3' RNA polymerase activity [GO:0003899];DNA binding [GO:0003677]					104.99	4654000000	84	8.0004	775670000	19702000
30.4971	30.9571	30.6704	30.7808	31.1262	29.5453	29.0423	29.0683	29.1293	29.3585	29.922	29.8558	30.0038	29.9111	30.0683	By MS/MS	By MS/MS	By MS/MS	By MS/MS	By MS/MS	By MS/MS	By MS/MS	By MS/MS	By MS/MS	By MS/MS	By MS/MS	By MS/MS	By MS/MS	By MS/MS	By MS/MS	By MS/MS	By MS/MS	By MS/MS	By MS/MS	By MS/MS	+	+								323.01	20658000000	142	19.307	2582300000	64341000
30.6062	30.5902	30.5205	30.7913	30.5303	28.8816	28.9973	28.9013	29.1088	29.3681	29.1974	28.8994	29.1534	29.0555	29.049	By MS/MS	By MS/MS	By MS/MS	By MS/MS	By MS/MS	By MS/MS	By MS/MS	By MS/MS	By MS/MS	By MS/MS	By MS/MS	By MS/MS	By MS/MS	By MS/MS	By MS/MS	By MS/MS	By MS/MS	By MS/MS	By MS/MS	By MS/MS	+	+	oxidoreductase activity, acting on other nitrogenous compounds as donors, with NAD or NADP as acceptor [GO:0046857];preQ1 synthase activity [GO:0033739];queuosine biosynthetic process [GO:0008616];cytoplasm [GO:0005737]	queuosine biosynthetic process [GO:0008616]	preQ1 synthase activity [GO:0033739];oxidoreductase activity, acting on other nitrogenous compounds as donors, with NAD or NADP as acceptor [GO:0046857]	cytoplasm [GO:0005737]			SUBCELLULAR LOCATION: Cytoplasm {ECO:0000256|HAMAP-Rule:MF_00818, ECO:0000256|SAAS:SAAS00184023}.	323.31	18600000000	290	17.144	1860000000	90776000
34.1323	34.0238	33.8557	33.9905	33.9385	32.6209	32.5467	32.4711	32.2877	32.4211	31.8058	31.8166	31.6138	31.7152	31.6048	By MS/MS	By MS/MS	By MS/MS	By MS/MS	By MS/MS	By MS/MS	By MS/MS	By MS/MS	By MS/MS	By MS/MS	By MS/MS	By MS/MS	By MS/MS	By MS/MS	By MS/MS	By MS/MS	By MS/MS	By MS/MS	By MS/MS	By MS/MS	+	+						SIGNAL 1 20 {ECO:0000256|SAM:SignalP}.		323.31	167290000000	742	39.836	12868000000	310390000
28.0834	28.2415	28.1253	28.0027	28.3175	26.8267	24.3092	27.1534	27.6768	27.2719	28.0172	27.7778	27.8789	27.9974	27.8168	By MS/MS	By MS/MS	By MS/MS	By MS/MS	By MS/MS	By MS/MS	By MS/MS	By MS/MS	By MS/MS	By MS/MS	By MS/MS	By matching	By MS/MS	By MS/MS	By MS/MS	By MS/MS	By MS/MS	By MS/MS	By MS/MS	By MS/MS		+	integral component of membrane [GO:0016021];iron ion binding [GO:0005506];receptor activity [GO:0004872];siderophore transport [GO:0015891];cell outer membrane [GO:0009279]	siderophore transport [GO:0015891]	receptor activity [GO:0004872];iron ion binding [GO:0005506]	integral component of membrane [GO:0016021];cell outer membrane [GO:0009279]			SUBCELLULAR LOCATION: Cell outer membrane {ECO:0000256|RuleBase:RU003357, ECO:0000256|SAAS:SAAS00558041}.	323.31	9561000000	250	78.541	227640000	34531000
32.5392	32.3273	32.4007	32.4701	32.3932	31.1127	30.7813	31.0335	30.8108	30.922	31.0422	31.1382	31.1849	31.1636	31.0482	By MS/MS	By MS/MS	By MS/MS	By MS/MS	By MS/MS	By MS/MS	By MS/MS	By MS/MS	By MS/MS	By MS/MS	By MS/MS	By MS/MS	By MS/MS	By MS/MS	By MS/MS	By MS/MS	By MS/MS	By MS/MS	By MS/MS	By MS/MS	+	+	glycolytic process [GO:0006096];zinc ion binding [GO:0008270];fructose-bisphosphate aldolase activity [GO:0004332]	glycolytic process [GO:0006096]	zinc ion binding [GO:0008270];fructose-bisphosphate aldolase activity [GO:0004332]					323.31	66045000000	651	38.919	3476000000	113360000
26.9458	27.0796	26.9069	27.0951	26.8338	26.5216	NaN	27.0614	NaN	27.1671	26.7484	27.0671	27.3517	27.0533	27.0925	By MS/MS	By MS/MS	By MS/MS	By MS/MS	By MS/MS	By MS/MS	By MS/MS	By MS/MS	By MS/MS	By MS/MS	By matching	By MS/MS	By MS/MS	By matching	By MS/MS	By matching	By MS/MS	By MS/MS	By MS/MS	By MS/MS			metal ion binding [GO:0046872];NAD biosynthetic process [GO:0009435];NAD+ synthase (glutamine-hydrolyzing) activity [GO:0003952];NAD+ synthase activity [GO:0008795];ATP binding [GO:0005524]	NAD biosynthetic process [GO:0009435]	metal ion binding [GO:0046872];NAD+ synthase (glutamine-hydrolyzing) activity [GO:0003952];NAD+ synthase activity [GO:0008795];ATP binding [GO:0005524]					89.048	2324900000	41	27.492	166060000	12037000
33.4032	33.3315	33.3565	33.3824	33.2536	31.8827	31.8831	31.9673	31.9404	31.8395	31.7972	31.7939	31.5933	31.5033	31.5989	By MS/MS	By MS/MS	By MS/MS	By MS/MS	By MS/MS	By MS/MS	By MS/MS	By MS/MS	By MS/MS	By MS/MS	By MS/MS	By MS/MS	By MS/MS	By MS/MS	By MS/MS	By MS/MS	By MS/MS	By MS/MS	By MS/MS	By MS/MS	+	+	DNA binding [GO:0003677]		DNA binding [GO:0003677]					323.31	126610000000	742	10.713	31652000000	1307300000
25.6189	25.6909	25.7503	25.7674	26.148	24.9551	25.2016	25.1357	NaN	NaN	25.4198	25.6102	NaN	25.8967	25.6551	By matching	By matching	By MS/MS	By matching	By matching	By MS/MS	By MS/MS	By MS/MS	By MS/MS	By MS/MS	By matching	By matching	By matching	By matching	By MS/MS	By MS/MS	By MS/MS	By MS/MS	By MS/MS	By MS/MS	+									46.514	846390000	30	20.468	94043000	2285800
27.7234	27.7937	27.8781	27.8017	27.8269	28.4661	28.2539	NaN	NaN	28.4412	NaN	NaN	NaN	28.6861	NaN	By MS/MS	By matching	By MS/MS	By MS/MS	By matching	By matching	By MS/MS	By matching	By MS/MS	By MS/MS	By MS/MS	By MS/MS	By matching	By matching	By MS/MS	By matching	By matching	By matching	By MS/MS	By matching		+								9.6311	4800400000	14	55.357	145470000	2336600
28.4945	28.7221	28.4238	28.6066	28.7604	27.5479	27.2355	26.8608	27.2775	27.0991	27.652	27.3973	27.3745	27.1934	27.2263	By MS/MS	By MS/MS	By MS/MS	By MS/MS	By MS/MS	By MS/MS	By MS/MS	By MS/MS	By MS/MS	By MS/MS	By MS/MS	By MS/MS	By MS/MS	By MS/MS	By matching	By MS/MS	By MS/MS	By MS/MS	By MS/MS	By MS/MS	+	+	NAD biosynthetic process [GO:0009435];nicotinate-nucleotide diphosphorylase (carboxylating) activity [GO:0004514];nicotinamide phosphoribosyltransferase activity [GO:0047280]	NAD biosynthetic process [GO:0009435]	nicotinate-nucleotide diphosphorylase (carboxylating) activity [GO:0004514];nicotinamide phosphoribosyltransferase activity [GO:0047280]					117.77	5418300000	92	51.184	235580000	6208200
30.8749	31.0963	30.7898	30.9379	31.0672	29.5475	29.5672	29.5508	29.6164	29.5077	30.2982	30.0883	30.2033	30.3848	30.3748	By MS/MS	By MS/MS	By MS/MS	By MS/MS	By MS/MS	By MS/MS	By MS/MS	By MS/MS	By MS/MS	By MS/MS	By MS/MS	By MS/MS	By MS/MS	By MS/MS	By MS/MS	By MS/MS	By MS/MS	By MS/MS	By MS/MS	By MS/MS	+	+								284.58	25720000000	271	23.482	2572000000	97217000
29.981	30.0669	30.2373	30.0347	30.1612	28.9555	28.6211	28.6395	28.8543	28.4726	28.8377	29.0055	28.9115	28.951	29.152	By MS/MS	By MS/MS	By MS/MS	By MS/MS	By MS/MS	By MS/MS	By MS/MS	By MS/MS	By MS/MS	By MS/MS	By MS/MS	By MS/MS	By MS/MS	By MS/MS	By MS/MS	By MS/MS	By MS/MS	By MS/MS	By MS/MS	By MS/MS	+	+	peptide deformylase activity [GO:0042586];translation [GO:0006412];metal ion binding [GO:0046872]	translation [GO:0006412]	peptide deformylase activity [GO:0042586];metal ion binding [GO:0046872]					233.88	12569000000	173	19.866	1571100000	24088000
31.9651	31.9531	32.0921	31.9736	32.1061	30.4729	30.6543	30.7926	30.6534	30.6896	31.1951	31.148	31.1939	31.195	31.1961	By MS/MS	By MS/MS	By MS/MS	By MS/MS	By MS/MS	By MS/MS	By MS/MS	By MS/MS	By MS/MS	By MS/MS	By MS/MS	By MS/MS	By MS/MS	By MS/MS	By MS/MS	By MS/MS	By MS/MS	By MS/MS	By MS/MS	By MS/MS	+	+	aminoacyl-tRNA editing activity [GO:0002161];ATP binding [GO:0005524];leucine-tRNA ligase activity [GO:0004823];leucyl-tRNA aminoacylation [GO:0006429];cytoplasm [GO:0005737]	leucyl-tRNA aminoacylation [GO:0006429]	ATP binding [GO:0005524];leucine-tRNA ligase activity [GO:0004823];aminoacyl-tRNA editing activity [GO:0002161]	cytoplasm [GO:0005737]			SUBCELLULAR LOCATION: Cytoplasm {ECO:0000255|HAMAP-Rule:MF_00049}.	323.31	50340000000	742	93.323	1258500000	44507000
30.7325	30.4971	30.7652	30.4537	30.6936	29.4736	29.4045	29.3039	29.0982	29.0736	29.8073	29.6818	29.659	29.7572	29.7746	By MS/MS	By MS/MS	By MS/MS	By MS/MS	By MS/MS	By MS/MS	By MS/MS	By MS/MS	By MS/MS	By MS/MS	By MS/MS	By MS/MS	By MS/MS	By MS/MS	By MS/MS	By MS/MS	By MS/MS	By MS/MS	By MS/MS	By MS/MS	+	+	metal ion binding [GO:0046872]		metal ion binding [GO:0046872]			SIGNAL 1 20 {ECO:0000256|SAM:SignalP}.		323.31	17532000000	257	51.079	730500000	14178000
29.5869	29.6297	29.6679	29.5294	29.3638	28.2661	28.0937	28.6072	28.2593	27.812	28.2998	28.2312	28.4739	28.6492	28.5255	By MS/MS	By MS/MS	By MS/MS	By MS/MS	By MS/MS	By MS/MS	By MS/MS	By MS/MS	By MS/MS	By MS/MS	By MS/MS	By MS/MS	By MS/MS	By MS/MS	By MS/MS	By MS/MS	By MS/MS	By MS/MS	By MS/MS	By MS/MS	+	+	rRNA binding [GO:0019843];structural constituent of ribosome [GO:0003735];translation [GO:0006412];ribosome [GO:0005840]	translation [GO:0006412]	structural constituent of ribosome [GO:0003735];rRNA binding [GO:0019843]	ribosome [GO:0005840]				130.03	9581500000	121	14.877	1596900000	66775000
34.3551	34.3431	34.3402	34.3145	34.394	33.1124	32.9571	33.0011	32.9918	32.962	34.2976	34.2474	34.1744	34.2373	34.2095	By MS/MS	By MS/MS	By MS/MS	By MS/MS	By MS/MS	By MS/MS	By MS/MS	By MS/MS	By MS/MS	By MS/MS	By MS/MS	By MS/MS	By MS/MS	By MS/MS	By MS/MS	By MS/MS	By MS/MS	By MS/MS	By MS/MS	By MS/MS	+	+	chemotaxis [GO:0006935];phosphorelay sensor kinase activity [GO:0000155];cytoplasm [GO:0005737]	chemotaxis [GO:0006935]	phosphorelay sensor kinase activity [GO:0000155]	cytoplasm [GO:0005737]				323.31	377190000000	2150	85.587	9199800000	782330000
33.2061	33.207	33.219	33.2644	33.1802	31.9423	31.8915	31.8757	31.8324	31.8171	31.7418	31.6475	31.6586	31.6876	31.7557	By MS/MS	By MS/MS	By MS/MS	By MS/MS	By MS/MS	By MS/MS	By MS/MS	By MS/MS	By MS/MS	By MS/MS	By MS/MS	By MS/MS	By MS/MS	By MS/MS	By MS/MS	By MS/MS	By MS/MS	By MS/MS	By MS/MS	By MS/MS	+	+	metal ion binding [GO:0046872];tricarboxylic acid cycle [GO:0006099];isocitrate dehydrogenase (NADP+) activity [GO:0004450]	tricarboxylic acid cycle [GO:0006099]	metal ion binding [GO:0046872];isocitrate dehydrogenase (NADP+) activity [GO:0004450]					323.31	122930000000	1028	80.609	2858800000	145760000
30.9302	30.7259	30.8504	30.9473	30.9631	29.5178	29.3283	29.5973	29.6965	29.585	28.7937	28.9633	29.0822	29.1681	29.1697	By MS/MS	By MS/MS	By MS/MS	By MS/MS	By MS/MS	By MS/MS	By MS/MS	By MS/MS	By MS/MS	By MS/MS	By MS/MS	By MS/MS	By MS/MS	By MS/MS	By MS/MS	By MS/MS	By MS/MS	By MS/MS	By MS/MS	By MS/MS	+	+	primary metabolic process [GO:0044238];ribosome [GO:0005840]	primary metabolic process [GO:0044238]		ribosome [GO:0005840]				323.31	22319000000	247	20.122	2231900000	52723000
31.5489	31.726	31.6649	31.8186	31.8688	30.9781	30.2158	30.1862	30.2985	30.261	30.8562	30.7783	30.9756	30.9272	31.0972	By MS/MS	By MS/MS	By MS/MS	By MS/MS	By MS/MS	By MS/MS	By MS/MS	By MS/MS	By MS/MS	By MS/MS	By MS/MS	By MS/MS	By MS/MS	By MS/MS	By MS/MS	By MS/MS	By MS/MS	By MS/MS	By MS/MS	By MS/MS	+	+	peptidyl-prolyl cis-trans isomerase activity [GO:0003755]		peptidyl-prolyl cis-trans isomerase activity [GO:0003755]					323.31	41145000000	180	20.37	5877900000	129170000
34.317	34.3982	34.4415	34.2731	34.3221	32.9585	33.0081	32.903	33.1538	33.1121	33.4839	33.4986	33.436	33.5001	33.4816	By MS/MS	By MS/MS	By MS/MS	By MS/MS	By MS/MS	By MS/MS	By MS/MS	By MS/MS	By MS/MS	By MS/MS	By MS/MS	By MS/MS	By MS/MS	By MS/MS	By MS/MS	By MS/MS	By MS/MS	By MS/MS	By MS/MS	By MS/MS	+	+	oxidoreductase activity [GO:0016491]		oxidoreductase activity [GO:0016491]					323.31	279060000000	1022	40.615	15503000000	706140000
NaN	NaN	24.221	NaN	NaN	NaN	NaN	NaN	NaN	NaN	NaN	NaN	NaN	NaN	NaN		By matching	By MS/MS	By MS/MS			By MS/MS	By MS/MS	By matching		By matching	By MS/MS	By matching	By MS/MS	By matching	By MS/MS	By MS/MS	By MS/MS			+		bacterial-type flagellum-dependent cell motility [GO:0071973];bacterial-type flagellum basal body, rod [GO:0030694]	bacterial-type flagellum-dependent cell motility [GO:0071973]		bacterial-type flagellum basal body, rod [GO:0030694]			SUBCELLULAR LOCATION: Bacterial flagellum basal body {ECO:0000256|RuleBase:RU362062}.	30.596	107570000	14	18.278	11952000	0
NaN	NaN	NaN	25.5905	NaN	NaN	NaN	NaN	NaN	NaN	NaN	NaN	NaN	NaN	NaN	By MS/MS	By matching	By matching	By matching	By matching	By MS/MS	By MS/MS	By MS/MS	By MS/MS	By matching								By matching	By MS/MS											6.7643	592990000	7	20.938	65888000	2095600
29.2181	29.1162	29.2291	29.3169	29.0626	28.0903	27.7405	27.9435	27.8522	27.8412	28.444	28.1577	28.701	28.3734	28.813	By matching	By matching	By MS/MS	By MS/MS	By MS/MS	By MS/MS	By MS/MS	By MS/MS	By MS/MS	By MS/MS	By MS/MS	By MS/MS	By MS/MS	By MS/MS	By MS/MS	By MS/MS	By MS/MS	By MS/MS	By MS/MS	By MS/MS	+	+	L-methionine salvage from methylthioadenosine [GO:0019509];methylthioadenosine nucleosidase activity [GO:0008930];nucleoside catabolic process [GO:0009164];adenosylhomocysteine nucleosidase activity [GO:0008782]	nucleoside catabolic process [GO:0009164];L-methionine salvage from methylthioadenosine [GO:0019509]	methylthioadenosine nucleosidase activity [GO:0008930];adenosylhomocysteine nucleosidase activity [GO:0008782]					120.19	7289700000	103	24.923	662700000	712250
25.8039	26.475	26.5553	26.1143	26.3158	26.5912	26.2645	26.0601	NaN	26.4652	26.4691	26.5945	26.5015	26.4358	26.2541	By MS/MS	By MS/MS	By MS/MS	By MS/MS	By MS/MS	By MS/MS	By MS/MS	By MS/MS	By MS/MS	By MS/MS	By MS/MS	By MS/MS	By matching	By MS/MS	By MS/MS	By MS/MS	By MS/MS	By MS/MS	By MS/MS	By MS/MS			ATP binding [GO:0005524];histidine biosynthetic process [GO:0000105];phosphoribosyl-AMP cyclohydrolase activity [GO:0004635];phosphoribosyl-ATP diphosphatase activity [GO:0004636];cytoplasm [GO:0005737]	histidine biosynthetic process [GO:0000105]	phosphoribosyl-AMP cyclohydrolase activity [GO:0004635];phosphoribosyl-ATP diphosphatase activity [GO:0004636];ATP binding [GO:0005524]	cytoplasm [GO:0005737]			SUBCELLULAR LOCATION: Cytoplasm {ECO:0000256|HAMAP-Rule:MF_01019}.	156.63	1658200000	72	27.817	127560000	7507100
NaN	NaN	NaN	25.7082	NaN	NaN	NaN	NaN	NaN	NaN	NaN	NaN	NaN	NaN	NaN		By MS/MS	By matching	By MS/MS	By MS/MS	By matching	By matching	By MS/MS	By MS/MS	By matching	By matching	By matching	By matching	By matching	By MS/MS		By matching	By MS/MS	By matching	By MS/MS										18.201	507740000	12	42.46	26723000	0
24.7433	NaN	NaN	24.8232	NaN	NaN	NaN	NaN	NaN	NaN	NaN	NaN	NaN	NaN	NaN	By MS/MS	By matching	By MS/MS	By MS/MS	By MS/MS	By MS/MS	By matching	By MS/MS	By MS/MS	By matching	By MS/MS	By matching	By matching	By matching	By matching				By matching				histidine biosynthetic process [GO:0000105];imidazoleglycerol-phosphate synthase activity [GO:0000107];lyase activity [GO:0016829];cytoplasm [GO:0005737]	histidine biosynthetic process [GO:0000105]	lyase activity [GO:0016829];imidazoleglycerol-phosphate synthase activity [GO:0000107]	cytoplasm [GO:0005737]			SUBCELLULAR LOCATION: Cytoplasm {ECO:0000255|HAMAP-Rule:MF_01013}.	38.512	315500000	12	27.187	18559000	1209400
NaN	NaN	NaN	25.4784	NaN	NaN	NaN	NaN	NaN	NaN	NaN	NaN	NaN	NaN	NaN	By matching	By matching	By matching	By matching	By matching	By MS/MS	By MS/MS	By MS/MS	By MS/MS	By MS/MS	By matching	By matching	By matching	By matching	By matching		By matching	By matching	By matching	By matching			transmembrane transport [GO:0055085];transporter activity [GO:0005215];integral component of membrane [GO:0016021]	transmembrane transport [GO:0055085]	transporter activity [GO:0005215]	integral component of membrane [GO:0016021]				30.473	578710000	6	46.937	36170000	1511800
24.5717	24.3685	24.1	24.5006	24.2372	NaN	NaN	NaN	NaN	NaN	NaN	NaN	NaN	NaN	NaN	By MS/MS	By matching	By MS/MS	By matching	By matching	By MS/MS	By MS/MS	By MS/MS	By matching	By MS/MS	By matching		By matching	By matching	By MS/MS		By matching	By matching	By matching	By matching	+	+	nucleotidyltransferase activity [GO:0016779]		nucleotidyltransferase activity [GO:0016779]					129.53	235400000	17	25.366	23540000	2894700
32.6994	32.6684	32.8092	32.7769	32.9078	31.5042	31.4704	31.4884	31.601	31.5506	31.821	31.847	31.9564	31.9161	31.9179	By MS/MS	By MS/MS	By MS/MS	By MS/MS	By MS/MS	By MS/MS	By MS/MS	By MS/MS	By MS/MS	By MS/MS	By MS/MS	By MS/MS	By MS/MS	By MS/MS	By MS/MS	By MS/MS	By MS/MS	By MS/MS	By MS/MS	By MS/MS	+	+	glycine biosynthetic process [GO:0006545];glycine hydroxymethyltransferase activity [GO:0004372];pyridoxal phosphate binding [GO:0030170];tetrahydrofolate interconversion [GO:0035999];cytoplasm [GO:0005737]	tetrahydrofolate interconversion [GO:0035999];glycine biosynthetic process [GO:0006545]	pyridoxal phosphate binding [GO:0030170];glycine hydroxymethyltransferase activity [GO:0004372]	cytoplasm [GO:0005737]			SUBCELLULAR LOCATION: Cytoplasm {ECO:0000255|HAMAP-Rule:MF_00051}.	323.31	96007000000	891	45.514	4364000000	193200000
NaN	NaN	NaN	26.3965	NaN	NaN	27.1181	NaN	NaN	NaN	NaN	NaN	NaN	26.9515	NaN	By matching	By matching	By MS/MS	By matching	By matching	By matching	By matching	By MS/MS	By MS/MS	By matching	By matching	By MS/MS	By matching	By matching	By matching	By matching	By MS/MS	By MS/MS	By MS/MS	By matching										24.312	959180000	11	15.108	106580000	1763400
28.076	28.3801	28.3181	28.1098	27.9737	26.4292	27.1376	27.1251	26.9846	27.0215	27.1474	26.8123	26.6671	26.8465	26.8411	By MS/MS	By MS/MS	By MS/MS	By MS/MS	By MS/MS	By MS/MS	By MS/MS	By MS/MS	By MS/MS	By MS/MS	By MS/MS	By matching	By matching	By MS/MS	By MS/MS	By MS/MS	By MS/MS	By MS/MS	By MS/MS	By MS/MS	+	+	structural constituent of ribosome [GO:0003735];translation [GO:0006412];ribosome [GO:0005840]	translation [GO:0006412]	structural constituent of ribosome [GO:0003735]	ribosome [GO:0005840]				55.674	3742200000	45	9.3776	623700000	18584000
NaN	NaN	NaN	25.1422	NaN	NaN	NaN	NaN	NaN	NaN	NaN	NaN	NaN	NaN	NaN	By MS/MS	By MS/MS	By MS/MS	By MS/MS	By MS/MS	By MS/MS	By MS/MS	By MS/MS	By MS/MS	By MS/MS	By MS/MS	By MS/MS	By MS/MS	By MS/MS	By MS/MS	By MS/MS	By MS/MS	By MS/MS	By MS/MS	By MS/MS								SIGNAL 1 20 {ECO:0000256|SAM:SignalP}.		10.836	893510000	76	6.4733	223380000	13270000
30.1219	30.2101	29.91	30.3233	30.2416	29.2076	28.9488	28.9605	28.7568	28.8013	29.3735	29.3982	29.4415	29.2341	29.362	By MS/MS	By MS/MS	By MS/MS	By MS/MS	By MS/MS	By MS/MS	By MS/MS	By MS/MS	By MS/MS	By MS/MS	By MS/MS	By MS/MS	By MS/MS	By MS/MS	By MS/MS	By MS/MS	By MS/MS	By MS/MS	By MS/MS	By MS/MS	+	+	'de novo' IMP biosynthetic process [GO:0006189];phosphoribosylaminoimidazolecarboxamide formyltransferase activity [GO:0004643];IMP cyclohydrolase activity [GO:0003937]	'de novo' IMP biosynthetic process [GO:0006189]	phosphoribosylaminoimidazolecarboxamide formyltransferase activity [GO:0004643];IMP cyclohydrolase activity [GO:0003937]					323.31	13941000000	172	55.908	464710000	12016000
29.3576	29.26	29.5258	29.3812	29.3865	27.8706	28.3077	28.2522	28.186	28.1627	28.4107	28.1458	28.6856	28.6838	28.6273	By MS/MS	By MS/MS	By MS/MS	By MS/MS	By MS/MS	By MS/MS	By MS/MS	By MS/MS	By MS/MS	By MS/MS	By MS/MS	By MS/MS	By MS/MS	By MS/MS	By matching	By MS/MS	By MS/MS	By MS/MS	By MS/MS	By MS/MS	+	+	GTP cyclohydrolase II activity [GO:0003935];metal ion binding [GO:0046872];riboflavin biosynthetic process [GO:0009231];GTP binding [GO:0005525]	riboflavin biosynthetic process [GO:0009231]	GTP cyclohydrolase II activity [GO:0003935];metal ion binding [GO:0046872];GTP binding [GO:0005525]					276.34	9585000000	154	22.227	798750000	32307000
30.704	30.7537	30.7667	30.8871	30.8067	29.1112	29.7943	29.4951	29.6603	29.7303	29.594	29.5613	29.6308	29.6295	29.687	By MS/MS	By MS/MS	By MS/MS	By MS/MS	By MS/MS	By MS/MS	By MS/MS	By MS/MS	By MS/MS	By MS/MS	By MS/MS	By MS/MS	By MS/MS	By MS/MS	By MS/MS	By MS/MS	By MS/MS	By MS/MS	By MS/MS	By MS/MS	+	+	carbohydrate metabolic process [GO:0005975];phosphoglucosamine mutase activity [GO:0008966];magnesium ion binding [GO:0000287]	carbohydrate metabolic process [GO:0005975]	phosphoglucosamine mutase activity [GO:0008966];magnesium ion binding [GO:0000287]					244.66	21271000000	268	48.864	1063500000	35518000
32.0804	32.1652	32.0374	32.0521	32.0021	31.0224	30.8202	30.6506	30.9512	30.7751	30.9408	30.8516	30.9519	30.8672	31.0362	By MS/MS	By MS/MS	By MS/MS	By MS/MS	By MS/MS	By MS/MS	By MS/MS	By MS/MS	By MS/MS	By MS/MS	By MS/MS	By MS/MS	By MS/MS	By MS/MS	By MS/MS	By MS/MS	By MS/MS	By MS/MS	By MS/MS	By MS/MS	+	+	DNA-directed 5'-3' RNA polymerase activity [GO:0003899];protein dimerization activity [GO:0046983];transcription, DNA-templated [GO:0006351];DNA binding [GO:0003677]	transcription, DNA-templated [GO:0006351]	DNA-directed 5'-3' RNA polymerase activity [GO:0003899];protein dimerization activity [GO:0046983];DNA binding [GO:0003677]					323.31	53617000000	426	37.336	3153900000	109920000
31.6738	31.9612	31.8869	31.8851	31.8612	30.5523	30.7015	30.6954	30.5829	30.6462	30.5072	30.5001	30.6713	30.687	30.81	By MS/MS	By MS/MS	By MS/MS	By MS/MS	By MS/MS	By MS/MS	By MS/MS	By MS/MS	By MS/MS	By MS/MS	By MS/MS	By MS/MS	By MS/MS	By MS/MS	By MS/MS	By MS/MS	By MS/MS	By MS/MS	By MS/MS	By MS/MS	+	+	oxidoreductase activity [GO:0016491]		oxidoreductase activity [GO:0016491]					323.31	47043000000	484	35.119	2767300000	117300000
30.6323	30.271	30.572	30.5242	30.6251	29.3303	29.0241	29.6573	29.5425	29.0233	31.0638	31.1295	31.1264	31.1532	31.3617	By MS/MS	By MS/MS	By MS/MS	By MS/MS	By MS/MS	By MS/MS	By MS/MS	By MS/MS	By MS/MS	By MS/MS	By MS/MS	By MS/MS	By MS/MS	By MS/MS	By MS/MS	By MS/MS	By MS/MS	By MS/MS	By MS/MS	By MS/MS	+	+	signal transducer activity [GO:0004871];integral component of membrane [GO:0016021]		signal transducer activity [GO:0004871]	integral component of membrane [GO:0016021]				323.31	35407000000	493	61.227	1180200000	118310000
NaN	26.9733	27.3277	27.8472	27.7296	26.6657	26.6808	NaN	NaN	27.081	NaN	NaN	NaN	27.0959	NaN	By MS/MS	By matching	By MS/MS	By MS/MS	By matching	By matching	By MS/MS	By MS/MS	By MS/MS	By MS/MS	By MS/MS	By MS/MS	By MS/MS	By MS/MS	By MS/MS	By MS/MS	By MS/MS	By MS/MS	By MS/MS	By MS/MS										49.162	2849900000	26	11.197	712480000	43675000
30.747	30.4103	30.5725	30.23	30.4095	29.3954	29.3441	29.3168	29.1089	29.159	29.6301	29.5356	29.6077	29.4818	29.7166	By MS/MS	By MS/MS	By MS/MS	By MS/MS	By MS/MS	By MS/MS	By MS/MS	By MS/MS	By MS/MS	By MS/MS	By MS/MS	By MS/MS	By MS/MS	By MS/MS	By MS/MS	By MS/MS	By MS/MS	By MS/MS	By MS/MS	By MS/MS	+	+	rRNA binding [GO:0019843];structural constituent of ribosome [GO:0003735];translation [GO:0006412];ribosome [GO:0005840]	translation [GO:0006412]	structural constituent of ribosome [GO:0003735];rRNA binding [GO:0019843]	ribosome [GO:0005840]				183.27	20494000000	219	15.086	2049400000	89194000
31.1084	31.1094	31.0293	31.0813	31.0381	29.9457	29.9244	29.8973	29.7832	29.7807	29.1506	29.2665	29.3304	29.1454	29.38	By MS/MS	By MS/MS	By MS/MS	By MS/MS	By MS/MS	By MS/MS	By MS/MS	By MS/MS	By MS/MS	By MS/MS	By MS/MS	By MS/MS	By MS/MS	By MS/MS	By MS/MS	By MS/MS	By MS/MS	By MS/MS	By MS/MS	By MS/MS	+	+	serine-type peptidase activity [GO:0008236]		serine-type peptidase activity [GO:0008236]					323.31	27634000000	331	48.044	986920000	46201000
25.6456	25.465	25.9376	25.7366	26.0519	NaN	25.1566	NaN	25.1206	25.302	25.0906	NaN	25.0975	NaN	24.9832	By matching	By MS/MS	By matching		By matching	By MS/MS	By MS/MS	By MS/MS	By MS/MS	By MS/MS	By matching	By matching		By matching	By matching	By matching	By MS/MS	By matching		By matching		+								11.42	698360000	18	38.798	41080000	1927200
26.9622	26.6625	26.8221	27.1391	26.6741	27.2258	NaN	27.1164	27.0648	NaN	27.3481	27.1097	27.0674	NaN	27.209	By matching	By MS/MS	By matching	By matching	By MS/MS	By MS/MS	By MS/MS	By MS/MS	By MS/MS	By MS/MS	By MS/MS	By matching	By MS/MS	By MS/MS	By matching	By MS/MS	By MS/MS	By MS/MS	By matching	By MS/MS			plasma membrane [GO:0005886];transmembrane transport [GO:0055085];transporter activity [GO:0005215];integral component of membrane [GO:0016021]	transmembrane transport [GO:0055085]	transporter activity [GO:0005215]	plasma membrane [GO:0005886];integral component of membrane [GO:0016021]				34.794	2526200000	27	57.922	168420000	6754500
NaN	NaN	NaN	24.3494	NaN	NaN	NaN	NaN	NaN	NaN	NaN	NaN	NaN	NaN	NaN	By MS/MS	By matching	By matching		By matching	By MS/MS	By matching	By matching	By MS/MS	By matching						By matching			By matching		+	+								8.0793	212380000	5	16.62	26548000	1148900
29.8466	29.68	29.3585	28.442	28.3373	28.0661	28.1689	28.1317	27.8511	27.4812	29.0439	29.2915	28.6596	29.076	29.2567	By MS/MS	By MS/MS	By MS/MS	By MS/MS	By MS/MS	By MS/MS	By MS/MS	By MS/MS	By MS/MS	By MS/MS	By MS/MS	By MS/MS	By MS/MS	By MS/MS	By MS/MS	By MS/MS	By MS/MS	By MS/MS	By MS/MS	By MS/MS	+		integral component of membrane [GO:0016021]			integral component of membrane [GO:0016021]				43.67	13262000000	115	7.8433	6631000000	601350000
35.7412	35.6565	35.6915	35.7623	35.7116	34.562	34.5055	34.5112	34.4473	34.6112	35.1238	35.1258	35.1067	35.0761	35.0403	By MS/MS	By MS/MS	By MS/MS	By MS/MS	By MS/MS	By MS/MS	By MS/MS	By MS/MS	By MS/MS	By MS/MS	By MS/MS	By MS/MS	By MS/MS	By MS/MS	By MS/MS	By MS/MS	By MS/MS	By MS/MS	By MS/MS	By MS/MS	+	+	lactaldehyde dehydrogenase activity [GO:0008911];glycolaldehyde dehydrogenase activity [GO:0050569]		lactaldehyde dehydrogenase activity [GO:0008911];glycolaldehyde dehydrogenase activity [GO:0050569]					323.31	794040000000	3277	53.043	30540000000	1601800000
26.3363	NaN	26.1078	25.664	25.9133	NaN	26.696	NaN	26.7512	NaN	NaN	NaN	25.8601	25.933	25.6273	By MS/MS	By MS/MS	By MS/MS	By MS/MS	By MS/MS	By MS/MS	By matching	By MS/MS	By matching	By MS/MS	By matching	By MS/MS	By MS/MS	By MS/MS	By matching	By matching	By matching	By MS/MS	By matching	By MS/MS			histidine biosynthetic process [GO:0000105];methionine biosynthetic process [GO:0009086];methylenetetrahydrofolate dehydrogenase (NADP+) activity [GO:0004488];purine nucleotide biosynthetic process [GO:0006164];tetrahydrofolate interconversion [GO:0035999];methenyltetrahydrofolate cyclohydrolase activity [GO:0004477]	methionine biosynthetic process [GO:0009086];purine nucleotide biosynthetic process [GO:0006164];tetrahydrofolate interconversion [GO:0035999];histidine biosynthetic process [GO:0000105]	methylenetetrahydrofolate dehydrogenase (NADP+) activity [GO:0004488];methenyltetrahydrofolate cyclohydrolase activity [GO:0004477]					28.955	1554800000	26	30.017	103650000	12469000
27.901	27.7596	27.5312	27.6443	27.6466	26.4756	26.0852	26.8446	26.6861	26.5339	26.5285	26.2893	26.4072	27.0446	26.7403	By MS/MS	By matching	By MS/MS	By MS/MS	By matching	By MS/MS	By MS/MS	By MS/MS	By MS/MS	By MS/MS	By matching	By MS/MS	By MS/MS	By MS/MS	By MS/MS	By MS/MS	By MS/MS	By matching	By matching	By matching	+	+	metal ion binding [GO:0046872];hydrolase activity, acting on acid anhydrides, in phosphorus-containing anhydrides [GO:0016818]		metal ion binding [GO:0046872];hydrolase activity, acting on acid anhydrides, in phosphorus-containing anhydrides [GO:0016818]					38.278	2738200000	42	22.294	210630000	8605400
NaN	NaN	NaN	25.8948	NaN	NaN	NaN	NaN	NaN	NaN	NaN	NaN	NaN	NaN	NaN	By MS/MS	By matching	By matching	By MS/MS	By matching	By matching	By matching	By matching	By matching	By matching	By MS/MS	By matching	By matching	By MS/MS	By matching		By matching	By matching	By matching	By matching			Gram-negative-bacterium-type cell outer membrane assembly [GO:0043165];outer membrane [GO:0019867]	Gram-negative-bacterium-type cell outer membrane assembly [GO:0043165]		outer membrane [GO:0019867]				8.2185	1114100000	7	20.302	111410000	6197500
29.0187	29.0807	29.2418	29.2154	29.5199	27.8134	28.0996	28.0589	28.0522	28.2138	28.2328	28.1051	28.207	28.2061	28.1089	By MS/MS	By MS/MS	By MS/MS	By MS/MS	By MS/MS	By MS/MS	By MS/MS	By MS/MS	By MS/MS	By MS/MS	By MS/MS	By MS/MS	By MS/MS	By MS/MS	By MS/MS	By MS/MS	By MS/MS	By MS/MS	By MS/MS	By MS/MS	+	+	antioxidant activity [GO:0016209];cell redox homeostasis [GO:0045454];oxidoreductase activity [GO:0016491];cell [GO:0005623]	cell redox homeostasis [GO:0045454]	oxidoreductase activity [GO:0016491];antioxidant activity [GO:0016209]	cell [GO:0005623]				311.48	8079400000	214	20.572	734490000	39635000
29.245	NaN	NaN	NaN	NaN	NaN	NaN	NaN	NaN	NaN	NaN	28.4473	NaN	28.1674	NaN	By matching	By MS/MS	By MS/MS	By MS/MS	By matching	By MS/MS	By MS/MS	By matching	By matching	By matching	By matching	By matching	By matching	By matching	By matching	By matching	By MS/MS	By matching	By MS/MS	By matching										15.708	6305900000	8	9.7487	3152900000	124200000
35.089	35.1677	35.1342	35.0875	35.0974	33.7462	33.9668	34.0209	33.9399	34.072	34.6377	34.4861	34.4948	34.5504	34.4621	By MS/MS	By MS/MS	By MS/MS	By MS/MS	By MS/MS	By MS/MS	By MS/MS	By MS/MS	By MS/MS	By MS/MS	By MS/MS	By MS/MS	By MS/MS	By MS/MS	By MS/MS	By MS/MS	By MS/MS	By MS/MS	By MS/MS	By MS/MS	+	+	protein folding [GO:0006457];unfolded protein binding [GO:0051082];ATP binding [GO:0005524]	protein folding [GO:0006457]	unfolded protein binding [GO:0051082];ATP binding [GO:0005524]					323.31	464960000000	2029	67.116	13675000000	406780000
30.1606	30.2787	30.131	30.1284	29.9394	29.0132	29.1726	28.844	28.8053	28.993	28.7614	28.9308	28.9468	28.9246	28.9304	By MS/MS	By MS/MS	By MS/MS	By MS/MS	By MS/MS	By MS/MS	By MS/MS	By MS/MS	By MS/MS	By MS/MS	By MS/MS	By MS/MS	By MS/MS	By MS/MS	By MS/MS	By MS/MS	By MS/MS	By MS/MS	By MS/MS	By MS/MS	+	+	rRNA binding [GO:0019843];structural constituent of ribosome [GO:0003735];translation [GO:0006412];tRNA binding [GO:0000049];ribosome [GO:0005840]	translation [GO:0006412]	structural constituent of ribosome [GO:0003735];tRNA binding [GO:0000049];rRNA binding [GO:0019843]	ribosome [GO:0005840]				119.64	14367000000	212	16.212	2873400000	149440000
29.3689	29.3337	29.2459	29.3148	29.0043	27.7486	28.1893	28.0788	28.0834	28.4065	28.5453	28.5735	28.7414	28.4966	28.5479	By MS/MS	By MS/MS	By MS/MS	By MS/MS	By MS/MS	By MS/MS	By MS/MS	By MS/MS	By MS/MS	By MS/MS	By MS/MS	By MS/MS	By MS/MS	By MS/MS	By MS/MS	By MS/MS	By MS/MS	By MS/MS	By MS/MS	By MS/MS	+	+								115.01	7884900000	109	21.722	788490000	37781000
29.5317	29.786	29.6173	29.4825	29.515	28.3875	28.2359	28.5294	28.5871	28.468	28.6936	28.6542	28.489	28.4032	28.7797	By MS/MS	By MS/MS	By MS/MS	By MS/MS	By MS/MS	By MS/MS	By MS/MS	By MS/MS	By MS/MS	By MS/MS	By MS/MS	By MS/MS	By MS/MS	By MS/MS	By MS/MS	By MS/MS	By MS/MS	By MS/MS	By MS/MS	By MS/MS	+	+								323.31	9805100000	162	36.46	516060000	14446000
NaN	NaN	26.1297	26.1584	25.6869	NaN	NaN	27.0851	NaN	NaN	26.9347	26.5306	26.707	26.8514	NaN	By matching	By MS/MS	By MS/MS	By MS/MS	By MS/MS	By MS/MS	By MS/MS	By MS/MS	By MS/MS	By MS/MS	By MS/MS	By MS/MS	By MS/MS	By MS/MS	By MS/MS	By MS/MS	By MS/MS	By matching	By MS/MS	By MS/MS			bacterial-type flagellum-dependent cell motility [GO:0071973];bacterial-type flagellum basal body, distal rod [GO:0009426]	bacterial-type flagellum-dependent cell motility [GO:0071973]		bacterial-type flagellum basal body, distal rod [GO:0009426]			SUBCELLULAR LOCATION: Bacterial flagellum basal body {ECO:0000256|RuleBase:RU362116}.	75.878	1729300000	32	28.03	288210000	21068000
28.515	28.4899	28.5412	28.1128	28.6362	27.5945	27.0336	27.6241	27.0233	27.3045	27.156	27.5601	27.108	27.2326	27.3239	By MS/MS	By MS/MS	By MS/MS	By MS/MS	By MS/MS	By MS/MS	By MS/MS	By MS/MS	By MS/MS	By MS/MS	By MS/MS	By MS/MS	By MS/MS	By matching	By MS/MS	By MS/MS	By MS/MS	By MS/MS	By MS/MS	By MS/MS	+	+	nucleotidyltransferase activity [GO:0016779];polysaccharide biosynthetic process [GO:0000271];isomerase activity [GO:0016853]	polysaccharide biosynthetic process [GO:0000271]	nucleotidyltransferase activity [GO:0016779];isomerase activity [GO:0016853]					323.31	4886800000	179	50.298	180990000	7407600
30.5715	30.5059	30.4786	30.6186	30.5282	29.4713	29.3402	29.3622	29.1273	29.695	29.228	29.3647	29.3428	29.3618	29.3962	By MS/MS	By MS/MS	By MS/MS	By MS/MS	By MS/MS	By MS/MS	By MS/MS	By MS/MS	By MS/MS	By MS/MS	By MS/MS	By MS/MS	By MS/MS	By MS/MS	By MS/MS	By MS/MS	By MS/MS	By MS/MS	By MS/MS	By MS/MS	+	+	electron carrier activity [GO:0009055];heme binding [GO:0020037];metal ion binding [GO:0046872];cytochrome-c peroxidase activity [GO:0004130]		electron carrier activity [GO:0009055];heme binding [GO:0020037];metal ion binding [GO:0046872];cytochrome-c peroxidase activity [GO:0004130]			SIGNAL 1 19 {ECO:0000256|SAM:SignalP}.		148.1	20584000000	264	36.9	1210800000	52739000
30.0693	30.0574	29.9676	29.9424	30.1005	29.108	28.8807	28.7348	28.9491	28.8205	28.775	28.7457	28.7844	28.8105	28.683	By MS/MS	By MS/MS	By MS/MS	By MS/MS	By MS/MS	By MS/MS	By MS/MS	By MS/MS	By MS/MS	By MS/MS	By MS/MS	By MS/MS	By MS/MS	By MS/MS	By MS/MS	By MS/MS	By MS/MS	By MS/MS	By MS/MS	By MS/MS	+	+	4 iron, 4 sulfur cluster binding [GO:0051539];coproporphyrinogen oxidase activity [GO:0004109];metal ion binding [GO:0046872];protoporphyrinogen IX biosynthetic process [GO:0006782];cytoplasm [GO:0005737]	protoporphyrinogen IX biosynthetic process [GO:0006782]	coproporphyrinogen oxidase activity [GO:0004109];metal ion binding [GO:0046872];4 iron, 4 sulfur cluster binding [GO:0051539]	cytoplasm [GO:0005737]			SUBCELLULAR LOCATION: Cytoplasm {ECO:0000256|PIRNR:PIRNR000167}.	201.28	14410000000	255	52.515	480330000	19856000
31.8235	31.9834	31.8407	31.8603	31.8517	30.6196	30.731	30.8551	30.8205	30.6938	30.373	30.3941	30.3013	30.2125	30.2107	By MS/MS	By MS/MS	By MS/MS	By MS/MS	By MS/MS	By MS/MS	By MS/MS	By MS/MS	By MS/MS	By MS/MS	By MS/MS	By MS/MS	By MS/MS	By MS/MS	By MS/MS	By MS/MS	By MS/MS	By MS/MS	By MS/MS	By MS/MS	+	+	aspartate-tRNA(Asn) ligase activity [GO:0050560];ATP binding [GO:0005524];nucleic acid binding [GO:0003676];tRNA aminoacylation for protein translation [GO:0006418];cytoplasm [GO:0005737]	tRNA aminoacylation for protein translation [GO:0006418]	ATP binding [GO:0005524];nucleic acid binding [GO:0003676];aspartate-tRNA(Asn) ligase activity [GO:0050560]	cytoplasm [GO:0005737]			SUBCELLULAR LOCATION: Cytoplasm {ECO:0000255|HAMAP-Rule:MF_00044}.	323.31	49730000000	803	66.353	1657700000	91966000
30.5566	30.767	30.7061	30.7828	30.7988	29.4598	29.736	29.6242	29.6729	29.5189	30.0732	30.0385	29.9631	29.962	29.9475	By MS/MS	By MS/MS	By MS/MS	By MS/MS	By MS/MS	By MS/MS	By MS/MS	By MS/MS	By MS/MS	By MS/MS	By MS/MS	By MS/MS	By MS/MS	By MS/MS	By MS/MS	By MS/MS	By MS/MS	By MS/MS	By MS/MS	By MS/MS	+	+								323.31	22166000000	392	37.097	1166600000	35007000
29.8639	29.828	29.7001	29.747	29.7698	28.6483	28.8469	28.5317	28.7251	28.5636	28.7853	28.6113	28.4145	28.5301	28.6598	By MS/MS	By MS/MS	By MS/MS	By MS/MS	By MS/MS	By MS/MS	By MS/MS	By MS/MS	By MS/MS	By MS/MS	By MS/MS	By MS/MS	By MS/MS	By MS/MS	By MS/MS	By MS/MS	By MS/MS	By MS/MS	By MS/MS	By MS/MS	+	+	5'-3' exoribonuclease activity [GO:0004534];endoribonuclease activity [GO:0004521];RNA binding [GO:0003723];rRNA processing [GO:0006364];zinc ion binding [GO:0008270];cytoplasm [GO:0005737]	rRNA processing [GO:0006364]	endoribonuclease activity [GO:0004521];RNA binding [GO:0003723];zinc ion binding [GO:0008270];5'-3' exoribonuclease activity [GO:0004534]	cytoplasm [GO:0005737]			SUBCELLULAR LOCATION: Cytoplasm {ECO:0000256|HAMAP-Rule:MF_01491}.	323.31	11533000000	254	73.206	329510000	10947000
33.3382	33.2572	33.1596	33.4105	33.4598	32.2767	32.0005	32.2697	32.2518	32.277	32.6696	32.5579	32.5398	32.7577	32.522	By MS/MS	By MS/MS	By MS/MS	By MS/MS	By MS/MS	By MS/MS	By MS/MS	By MS/MS	By MS/MS	By MS/MS	By MS/MS	By MS/MS	By MS/MS	By MS/MS	By MS/MS	By MS/MS	By MS/MS	By MS/MS	By MS/MS	By MS/MS	+	+	FMN binding [GO:0010181];oxidation-reduction process [GO:0055114];electron carrier activity [GO:0009055]	oxidation-reduction process [GO:0055114]	FMN binding [GO:0010181];electron carrier activity [GO:0009055]					323.31	130910000000	568	17.338	26183000000	620710000
25.0012	NaN	NaN	24.897	NaN	NaN	NaN	NaN	NaN	NaN	NaN	NaN	NaN	NaN	NaN		By MS/MS	By matching		By matching	By MS/MS	By matching	By matching	By MS/MS	By MS/MS	By MS/MS	By matching		By MS/MS	By matching				By matching	By MS/MS			metabolic process [GO:0008152];[acyl-carrier-protein] S-malonyltransferase activity [GO:0004314]	metabolic process [GO:0008152]	[acyl-carrier-protein] S-malonyltransferase activity [GO:0004314]					8.6972	249750000	7	33.588	19211000	0
NaN	NaN	NaN	24.8496	NaN	NaN	NaN	NaN	NaN	NaN	NaN	NaN	NaN	NaN	NaN	By MS/MS	By MS/MS	By MS/MS	By matching	By MS/MS	By MS/MS	By MS/MS	By MS/MS	By matching	By MS/MS	By MS/MS	By MS/MS				By matching							translation release factor activity, codon specific [GO:0016149];cytoplasm [GO:0005737]		translation release factor activity, codon specific [GO:0016149]	cytoplasm [GO:0005737]			SUBCELLULAR LOCATION: Cytoplasm {ECO:0000255|HAMAP-Rule:MF_00094}.	14.968	472090000	17	41.999	22480000	3389700
27.6044	27.7735	28.0315	27.8201	27.8669	27.6364	28.1407	27.9943	27.9334	NaN	27.8526	27.9356	27.9767	27.9978	27.8258	By MS/MS	By MS/MS	By MS/MS	By MS/MS	By MS/MS	By MS/MS	By MS/MS	By MS/MS	By MS/MS	By MS/MS	By MS/MS	By matching	By matching	By MS/MS	By MS/MS	By matching	By MS/MS	By MS/MS	By matching	By matching			ATPase activity [GO:0016887];ATP binding [GO:0005524]		ATP binding [GO:0005524];ATPase activity [GO:0016887]					97.763	4097800000	49	24.686	585390000	49839000
27.2221	26.8825	27.2187	27.7929	26.8412	26.477	26.1061	26.174	25.9424	25.8129	26.2521	NaN	26.2579	NaN	26.067	By matching	By matching	By matching	By matching	By matching	By MS/MS	By MS/MS	By MS/MS	By MS/MS	By MS/MS	By MS/MS	By matching	By MS/MS	By matching	By matching	By matching	By MS/MS	By MS/MS	By MS/MS	By MS/MS	+		pathogenesis [GO:0009405]	pathogenesis [GO:0009405]				SIGNAL 1 23 {ECO:0000256|SAM:SignalP}.		19.252	1621500000	29	19.927	202690000	1173000
31.3066	31.4591	31.3451	31.3024	31.4971	30.2695	30.3259	30.3211	30.3977	30.2208	30.658	30.5882	30.6686	30.7001	30.68	By MS/MS	By MS/MS	By MS/MS	By MS/MS	By MS/MS	By MS/MS	By MS/MS	By MS/MS	By MS/MS	By MS/MS	By MS/MS	By MS/MS	By MS/MS	By MS/MS	By MS/MS	By MS/MS	By MS/MS	By MS/MS	By MS/MS	By MS/MS	+	+	glutamate-1-semialdehyde 2,1-aminomutase activity [GO:0042286];protoporphyrinogen IX biosynthetic process [GO:0006782];pyridoxal phosphate binding [GO:0030170];transaminase activity [GO:0008483];cytoplasm [GO:0005737]	protoporphyrinogen IX biosynthetic process [GO:0006782]	pyridoxal phosphate binding [GO:0030170];transaminase activity [GO:0008483];glutamate-1-semialdehyde 2,1-aminomutase activity [GO:0042286]	cytoplasm [GO:0005737]			SUBCELLULAR LOCATION: Cytoplasm {ECO:0000255|HAMAP-Rule:MF_00375}.	323.31	34158000000	486	45.779	1707900000	52840000
28.074	28.4234	28.0854	28.2291	27.9683	27.2295	27.2848	27.0528	26.8657	26.9811	26.8682	26.5797	26.9917	26.5658	26.3822	By MS/MS	By MS/MS	By MS/MS	By MS/MS	By MS/MS	By MS/MS	By MS/MS	By MS/MS	By MS/MS	By MS/MS	By MS/MS	By MS/MS	By MS/MS	By MS/MS	By MS/MS	By MS/MS	By MS/MS	By MS/MS	By MS/MS	By MS/MS	+	+	rRNA binding [GO:0019843];structural constituent of ribosome [GO:0003735];translation [GO:0006412];ribosome [GO:0005840]	translation [GO:0006412]	structural constituent of ribosome [GO:0003735];rRNA binding [GO:0019843]	ribosome [GO:0005840]				173.69	3405800000	88	10.09	681160000	24331000
24.5209	NaN	24.7262	24.1975	NaN	NaN	NaN	NaN	NaN	NaN	NaN	NaN	NaN	NaN	NaN	By MS/MS	By MS/MS	By MS/MS	By MS/MS	By matching	By matching	By matching	By matching	By matching	By matching													transferase activity, transferring glycosyl groups [GO:0016757]		transferase activity, transferring glycosyl groups [GO:0016757]					12.489	293600000	10	42.885	12765000	1798400
NaN	NaN	24.6892	NaN	NaN	NaN	NaN	NaN	NaN	NaN	NaN	NaN	NaN	NaN	NaN	By matching	By matching	By matching	By matching	By matching	By matching	By MS/MS	By matching	By MS/MS	By MS/MS	By matching		By MS/MS		By matching		By matching		By MS/MS				DNA recombination [GO:0006310];DNA repair [GO:0006281];nucleic acid binding [GO:0003676];5'-3' exonuclease activity [GO:0008409]	DNA repair [GO:0006281];DNA recombination [GO:0006310]	nucleic acid binding [GO:0003676];5'-3' exonuclease activity [GO:0008409]					5.3596	819970000	7	59.62	48233000	3916600
29.7791	29.9452	29.6088	29.552	29.8106	28.1887	28.738	28.8931	28.8461	28.7165	28.975	28.9852	29.3679	29.2211	29.3648	By MS/MS	By MS/MS	By MS/MS	By MS/MS	By MS/MS	By MS/MS	By MS/MS	By MS/MS	By MS/MS	By MS/MS	By MS/MS	By MS/MS	By MS/MS	By MS/MS	By MS/MS	By MS/MS	By MS/MS	By MS/MS	By MS/MS	By MS/MS	+	+	tryptophan synthase activity [GO:0004834]		tryptophan synthase activity [GO:0004834]					196.13	10010000000	137	42.724	500490000	7008400
29.4377	29.3463	29.3716	29.3746	29.1904	28.2104	28.3798	28.1828	28.2776	28.36	27.6798	28.2912	27.9256	28.177	28.0155	By MS/MS	By MS/MS	By MS/MS	By MS/MS	By MS/MS	By MS/MS	By MS/MS	By MS/MS	By MS/MS	By MS/MS	By MS/MS	By MS/MS	By MS/MS	By MS/MS	By MS/MS	By MS/MS	By MS/MS	By MS/MS	By MS/MS	By MS/MS	+	+	rRNA binding [GO:0019843];structural constituent of ribosome [GO:0003735];translation [GO:0006412];ribosome [GO:0005840]	translation [GO:0006412]	structural constituent of ribosome [GO:0003735];rRNA binding [GO:0019843]	ribosome [GO:0005840]				83.267	8127800000	99	13.682	2032000000	66515000
27.8122	27.9994	27.7012	27.7622	27.5895	26.8227	26.8534	26.421	26.7038	26.7566	27.5481	27.1304	27.3926	27.4985	27.2258	By MS/MS	By MS/MS	By MS/MS	By MS/MS	By MS/MS	By MS/MS	By MS/MS	By MS/MS	By MS/MS	By MS/MS	By matching	By MS/MS	By MS/MS	By MS/MS	By MS/MS	By MS/MS	By MS/MS	By MS/MS	By MS/MS	By MS/MS	+	+	lipid A biosynthetic process [GO:0009245];UDP-3-O-[3-hydroxymyristoyl] N-acetylglucosamine deacetylase activity [GO:0008759];UDP-3-O-acyl-N-acetylglucosamine deacetylase activity [GO:0103117];metal ion binding [GO:0046872]	lipid A biosynthetic process [GO:0009245]	UDP-3-O-[3-hydroxymyristoyl] N-acetylglucosamine deacetylase activity [GO:0008759];UDP-3-O-acyl-N-acetylglucosamine deacetylase activity [GO:0103117];metal ion binding [GO:0046872]					122.44	2895000000	62	32.485	222690000	5648300
33.4723	33.4688	33.4633	33.558	33.5781	32.3312	32.3643	32.4965	32.5077	32.5344	32.7649	32.756	32.8732	32.9208	32.8094	By MS/MS	By MS/MS	By MS/MS	By MS/MS	By MS/MS	By MS/MS	By MS/MS	By MS/MS	By MS/MS	By MS/MS	By MS/MS	By MS/MS	By MS/MS	By MS/MS	By MS/MS	By MS/MS	By MS/MS	By MS/MS	By MS/MS	By MS/MS	+	+	methionine biosynthetic process [GO:0009086];zinc ion binding [GO:0008270];5-methyltetrahydropteroyltriglutamate-homocysteine S-methyltransferase activity [GO:0003871]	methionine biosynthetic process [GO:0009086]	zinc ion binding [GO:0008270];5-methyltetrahydropteroyltriglutamate-homocysteine S-methyltransferase activity [GO:0003871]					323.31	148480000000	1365	85.357	3299400000	79865000
28.7954	29.0124	29.1828	28.6167	28.6389	27.695	27.8891	27.521	28.3149	27.541	28.0136	27.6672	27.9519	28.0976	27.7206	By matching	By MS/MS	By MS/MS	By MS/MS	By MS/MS	By MS/MS	By MS/MS	By MS/MS	By MS/MS	By MS/MS	By MS/MS	By MS/MS	By MS/MS	By MS/MS	By matching	By MS/MS	By MS/MS	By MS/MS	By MS/MS	By MS/MS	+	+								109.7	5745700000	70	30.129	359110000	14755000
29.5566	29.7635	29.5434	29.8548	29.6107	28.8554	28.4457	28.4882	28.7802	28.5641	29.1908	28.9032	28.9804	29.0752	29.07	By MS/MS	By MS/MS	By MS/MS	By MS/MS	By MS/MS	By MS/MS	By MS/MS	By MS/MS	By MS/MS	By MS/MS	By MS/MS	By MS/MS	By MS/MS	By MS/MS	By MS/MS	By MS/MS	By MS/MS	By MS/MS	By MS/MS	By MS/MS	+	+	ATP binding [GO:0005524];pantoate-beta-alanine ligase activity [GO:0004592];pantothenate biosynthetic process [GO:0015940];cytoplasm [GO:0005737]	pantothenate biosynthetic process [GO:0015940]	pantoate-beta-alanine ligase activity [GO:0004592];ATP binding [GO:0005524]	cytoplasm [GO:0005737]			SUBCELLULAR LOCATION: Cytoplasm {ECO:0000255|HAMAP-Rule:MF_00158}.	269.36	12398000000	136	30.337	688790000	43766000
28.2208	28.2184	28.1541	28.1518	28.1903	27.095	26.7615	27.2663	27.695	26.9497	27.7804	27.6922	27.7749	27.7708	27.9273	By MS/MS	By MS/MS	By MS/MS	By MS/MS	By MS/MS	By MS/MS	By MS/MS	By MS/MS	By MS/MS	By MS/MS	By MS/MS	By MS/MS	By MS/MS	By MS/MS	By MS/MS	By MS/MS	By MS/MS	By MS/MS	By MS/MS	By MS/MS	+	+	metal ion transport [GO:0030001];metal ion binding [GO:0046872]	metal ion transport [GO:0030001]	metal ion binding [GO:0046872]					148.14	4901700000	105	7.7097	980330000	69650000
29.9991	29.9974	30.017	30.0264	29.9904	29.0225	28.8662	29.1041	28.9067	28.9769	29.07	28.9304	29.1712	28.8878	29.071	By MS/MS	By MS/MS	By MS/MS	By MS/MS	By MS/MS	By MS/MS	By MS/MS	By MS/MS	By MS/MS	By MS/MS	By MS/MS	By MS/MS	By MS/MS	By MS/MS	By MS/MS	By MS/MS	By MS/MS	By MS/MS	By MS/MS	By MS/MS	+	+	FMN binding [GO:0010181];NADH dehydrogenase (ubiquinone) activity [GO:0008137];4 iron, 4 sulfur cluster binding [GO:0051539]		FMN binding [GO:0010181];NADH dehydrogenase (ubiquinone) activity [GO:0008137];4 iron, 4 sulfur cluster binding [GO:0051539]					217.39	13406000000	193	44.459	558590000	23902000
25.6687	25.3957	26.0519	25.5015	25.4691	24.9236	NaN	25.3189	25.346	24.8615	NaN	25.2256	25.0797	25.3288	25.3689	By MS/MS	By MS/MS	By MS/MS	By MS/MS	By MS/MS	By MS/MS	By matching	By MS/MS	By matching	By MS/MS	By MS/MS	By MS/MS	By matching	By MS/MS	By MS/MS	By MS/MS	By MS/MS	By MS/MS	By MS/MS	By MS/MS										22.417	800170000	37	22.672	114310000	6317400
29.118	29.2073	29.2014	29.0972	29.1002	28.2488	27.9765	28.1026	28.1408	28.1952	27.9951	28.0718	27.9479	27.9807	28.0108	By MS/MS	By MS/MS	By MS/MS	By MS/MS	By MS/MS	By MS/MS	By MS/MS	By MS/MS	By MS/MS	By MS/MS	By MS/MS	By MS/MS	By MS/MS	By MS/MS	By MS/MS	By MS/MS	By MS/MS	By MS/MS	By MS/MS	By MS/MS	+	+	DNA binding [GO:0003677];regulation of transcription, DNA-templated [GO:0006355];transcription, DNA-templated [GO:0006351];cytoplasm [GO:0005737]	transcription, DNA-templated [GO:0006351];regulation of transcription, DNA-templated [GO:0006355]	DNA binding [GO:0003677]	cytoplasm [GO:0005737]			SUBCELLULAR LOCATION: Cytoplasm {ECO:0000255|HAMAP-Rule:MF_00693}.	223.56	8154100000	195	25.747	815410000	49584000
33.3095	33.3608	33.3668	33.3539	33.383	32.2357	32.3418	32.4855	32.3045	32.355	32.9001	32.9164	32.8065	32.8628	32.8866	By MS/MS	By MS/MS	By MS/MS	By MS/MS	By MS/MS	By MS/MS	By MS/MS	By MS/MS	By MS/MS	By MS/MS	By MS/MS	By MS/MS	By MS/MS	By MS/MS	By MS/MS	By MS/MS	By MS/MS	By MS/MS	By MS/MS	By MS/MS	+	+	adenylosuccinate synthase activity [GO:0004019];'de novo' AMP biosynthetic process [GO:0044208];GTP binding [GO:0005525];metal ion binding [GO:0046872];cytoplasm [GO:0005737]	'de novo' AMP biosynthetic process [GO:0044208]	GTP binding [GO:0005525];metal ion binding [GO:0046872];adenylosuccinate synthase activity [GO:0004019]	cytoplasm [GO:0005737]			SUBCELLULAR LOCATION: Cytoplasm {ECO:0000255|HAMAP-Rule:MF_00011}.	323.31	137320000000	912	45.784	6539300000	175380000
31.9304	32.1004	32.0157	32.0432	31.9968	30.8967	31.1315	31.0954	31.0063	30.9406	31.2554	31.2835	31.4563	31.3854	31.3998	By MS/MS	By MS/MS	By MS/MS	By MS/MS	By MS/MS	By MS/MS	By MS/MS	By MS/MS	By MS/MS	By MS/MS	By MS/MS	By MS/MS	By MS/MS	By MS/MS	By MS/MS	By MS/MS	By MS/MS	By MS/MS	By MS/MS	By MS/MS	+	+	aminoacyl-tRNA editing activity [GO:0002161];ATP binding [GO:0005524];isoleucine-tRNA ligase activity [GO:0004822];isoleucyl-tRNA aminoacylation [GO:0006428];metal ion binding [GO:0046872];tRNA binding [GO:0000049];cytoplasm [GO:0005737]	isoleucyl-tRNA aminoacylation [GO:0006428]	ATP binding [GO:0005524];isoleucine-tRNA ligase activity [GO:0004822];metal ion binding [GO:0046872];tRNA binding [GO:0000049];aminoacyl-tRNA editing activity [GO:0002161]	cytoplasm [GO:0005737]			SUBCELLULAR LOCATION: Cytoplasm {ECO:0000255|HAMAP-Rule:MF_02002}.	323.31	56486000000	779	104.18	1176800000	46982000
31.4617	31.6114	31.5861	31.4425	31.4442	30.7159	30.4579	30.5006	30.4976	30.3587	31.2093	31.0806	31.0975	31.1027	31.1572	By MS/MS	By MS/MS	By MS/MS	By MS/MS	By MS/MS	By MS/MS	By MS/MS	By MS/MS	By MS/MS	By MS/MS	By MS/MS	By MS/MS	By MS/MS	By MS/MS	By MS/MS	By MS/MS	By MS/MS	By MS/MS	By MS/MS	By MS/MS	+	+								323.31	41545000000	377	14.273	6924100000	181150000
NaN	NaN	NaN	25.6317	25.2603	NaN	NaN	NaN	NaN	NaN	NaN	NaN	NaN	NaN	NaN	By MS/MS		By MS/MS	By MS/MS	By matching	By MS/MS	By MS/MS	By MS/MS	By MS/MS	By MS/MS			By matching	By matching	By matching								sulfate adenylyltransferase (ATP) activity [GO:0004781]		sulfate adenylyltransferase (ATP) activity [GO:0004781]					10.37	383440000	19	41.632	22555000	1541200
NaN	NaN	NaN	24.2654	NaN	NaN	NaN	NaN	NaN	NaN	NaN	NaN	NaN	NaN	NaN	By matching	By matching	By matching	By matching	By matching	By MS/MS	By matching	By matching	By matching	By matching		By MS/MS	By matching	By MS/MS	By matching	By MS/MS	By matching	By matching	By matching	By matching			ATP binding [GO:0005524];'de novo' IMP biosynthetic process [GO:0006189];phosphoribosylformylglycinamidine synthase activity [GO:0004642];cytoplasm [GO:0005737]	'de novo' IMP biosynthetic process [GO:0006189]	phosphoribosylformylglycinamidine synthase activity [GO:0004642];ATP binding [GO:0005524]	cytoplasm [GO:0005737]			SUBCELLULAR LOCATION: Cytoplasm {ECO:0000256|HAMAP-Rule:MF_01926}.	11.536	206720000	1	8.2474	41345000	0
NaN	NaN	NaN	23.9429	NaN	NaN	NaN	NaN	NaN	NaN	NaN	NaN	NaN	NaN	NaN		By matching	By matching	By matching	By MS/MS		By MS/MS	By MS/MS	By MS/MS				By matching		By MS/MS	By MS/MS	By matching	By MS/MS	By matching	By matching			integral component of membrane [GO:0016021]			integral component of membrane [GO:0016021]				15.255	232300000	8	19.044	38717000	0
30.2437	30.4481	30.2264	30.3916	30.4406	28.9401	29.6293	29.6112	29.2532	29.5552	29.8159	29.9833	29.8238	29.7592	29.6631	By MS/MS	By MS/MS	By MS/MS	By MS/MS	By MS/MS	By MS/MS	By MS/MS	By MS/MS	By MS/MS	By MS/MS	By MS/MS	By MS/MS	By MS/MS	By MS/MS	By MS/MS	By MS/MS	By MS/MS	By MS/MS	By MS/MS	By MS/MS	+	+	oxidoreductase activity, acting on the aldehyde or oxo group of donors [GO:0016903]		oxidoreductase activity, acting on the aldehyde or oxo group of donors [GO:0016903]					222.99	19465000000	152	19.684	1622100000	99825000
29.9348	29.8245	29.885	29.8608	29.4615	28.5627	28.7392	28.9823	29.0754	28.8574	28.4182	28.7822	28.2936	28.5625	28.7563	By MS/MS	By MS/MS	By matching	By MS/MS	By MS/MS	By MS/MS	By MS/MS	By MS/MS	By MS/MS	By MS/MS	By MS/MS	By MS/MS	By MS/MS	By MS/MS	By MS/MS	By MS/MS	By MS/MS	By MS/MS	By MS/MS	By MS/MS	+	+	rRNA binding [GO:0019843];structural constituent of ribosome [GO:0003735];translation [GO:0006412];ribosome [GO:0005840]	translation [GO:0006412]	structural constituent of ribosome [GO:0003735];rRNA binding [GO:0019843]	ribosome [GO:0005840]				155.95	12019000000	88	10.305	3004800000	145910000
NaN	NaN	NaN	27.9505	NaN	NaN	NaN	NaN	NaN	NaN	NaN	NaN	NaN	NaN	NaN		By MS/MS				By matching	By matching	By matching	By MS/MS	By matching						By matching	By matching	By MS/MS		By matching			integral component of membrane [GO:0016021]			integral component of membrane [GO:0016021]				2.8898	2280800000	5	66.693	67082000	0
28.871	29.0411	29.1319	29.2051	28.7989	27.5516	28.6523	28.2337	27.9933	27.9002	27.6201	27.5206	27.8547	27.7523	28.0631	By MS/MS	By MS/MS	By MS/MS	By MS/MS	By MS/MS	By MS/MS	By MS/MS	By MS/MS	By MS/MS	By MS/MS	By MS/MS	By MS/MS	By MS/MS	By MS/MS	By MS/MS	By MS/MS	By MS/MS	By MS/MS	By MS/MS	By MS/MS	+	+								180.74	6596400000	115	15.971	732930000	28424000
32.2791	32.4215	32.4276	32.2774	32.3494	31.2612	31.5303	31.4682	31.3526	31.4761	31.103	30.994	31.2665	31.0079	31.031	By MS/MS	By MS/MS	By MS/MS	By MS/MS	By MS/MS	By MS/MS	By MS/MS	By MS/MS	By MS/MS	By MS/MS	By MS/MS	By MS/MS	By MS/MS	By MS/MS	By MS/MS	By MS/MS	By MS/MS	By MS/MS	By MS/MS	By MS/MS	+	+	FMN binding [GO:0010181];oxidation-reduction process [GO:0055114];electron carrier activity [GO:0009055]	oxidation-reduction process [GO:0055114]	FMN binding [GO:0010181];electron carrier activity [GO:0009055]					323.31	84608000000	544	17.549	8460800000	644240000
NaN	NaN	NaN	27.2071	NaN	NaN	NaN	NaN	NaN	NaN	NaN	NaN	NaN	NaN	NaN	By matching	By MS/MS	By MS/MS	By matching	By matching	By MS/MS	By MS/MS	By MS/MS	By MS/MS	By matching	By matching	By MS/MS	By MS/MS	By MS/MS	By MS/MS	By MS/MS	By matching	By MS/MS	By MS/MS	By MS/MS			pathogenesis [GO:0009405]	pathogenesis [GO:0009405]						26.2	1290300000	26	28.731	107530000	956760
NaN	NaN	NaN	NaN	26.0237	NaN	NaN	NaN	NaN	NaN	NaN	NaN	NaN	NaN	NaN		By matching		By MS/MS	By matching	By MS/MS	By MS/MS	By matching	By matching	By MS/MS	By matching	By matching		By MS/MS	By matching		By matching						'de novo' pyrimidine nucleobase biosynthetic process [GO:0006207];'de novo' UMP biosynthetic process [GO:0044205];orotidine-5'-phosphate decarboxylase activity [GO:0004590]	'de novo' UMP biosynthetic process [GO:0044205];'de novo' pyrimidine nucleobase biosynthetic process [GO:0006207]	orotidine-5'-phosphate decarboxylase activity [GO:0004590]					14.346	220360000	8	25.346	27545000	0
33.0087	33.0644	33.0945	32.9072	32.9459	32.1424	32.0353	32.0691	32.0496	32.0817	32.6379	32.7073	32.6587	32.6288	32.5418	By MS/MS	By MS/MS	By MS/MS	By MS/MS	By MS/MS	By MS/MS	By MS/MS	By MS/MS	By MS/MS	By MS/MS	By MS/MS	By MS/MS	By MS/MS	By MS/MS	By MS/MS	By MS/MS	By MS/MS	By MS/MS	By MS/MS	By MS/MS	+	+	removal of superoxide radicals [GO:0019430];thioredoxin-disulfide reductase activity [GO:0004791];cytoplasm [GO:0005737]	removal of superoxide radicals [GO:0019430]	thioredoxin-disulfide reductase activity [GO:0004791]	cytoplasm [GO:0005737]				323.31	115830000000	981	33.51	7239200000	260010000
31.7253	31.7828	31.8332	31.776	31.7831	30.8772	30.7493	30.8653	30.8488	30.9645	31.3284	31.3319	31.494	31.4964	31.553	By MS/MS	By MS/MS	By MS/MS	By MS/MS	By MS/MS	By MS/MS	By MS/MS	By MS/MS	By MS/MS	By MS/MS	By MS/MS	By MS/MS	By MS/MS	By MS/MS	By MS/MS	By MS/MS	By MS/MS	By MS/MS	By MS/MS	By MS/MS	+	+	adenyl-nucleotide exchange factor activity [GO:0000774];chaperone binding [GO:0051087];protein folding [GO:0006457];protein homodimerization activity [GO:0042803];cytoplasm [GO:0005737]	protein folding [GO:0006457]	chaperone binding [GO:0051087];protein homodimerization activity [GO:0042803];adenyl-nucleotide exchange factor activity [GO:0000774]	cytoplasm [GO:0005737]			SUBCELLULAR LOCATION: Cytoplasm {ECO:0000255|HAMAP-Rule:MF_01151}.	323.31	48133000000	372	19.718	4375700000	99557000
28.3363	28.3612	28.3777	28.2242	28.1114	26.9165	27.5891	27.3481	27.7165	27.2472	27.9676	27.9016	28.0208	28.0539	28.1436	By MS/MS	By MS/MS	By MS/MS	By MS/MS	By MS/MS	By MS/MS	By MS/MS	By MS/MS	By MS/MS	By MS/MS	By MS/MS	By MS/MS	By MS/MS	By MS/MS	By MS/MS	By MS/MS	By MS/MS	By MS/MS	By MS/MS	By MS/MS	+	+	pathogenesis [GO:0009405]	pathogenesis [GO:0009405]						323.31	4381500000	92	29.127	312970000	9610700
32.4109	32.5642	32.6237	32.5336	32.7336	31.8091	31.7026	31.5789	31.6254	31.5565	32.1358	32.0702	32.164	32.1597	32.1781	By MS/MS	By MS/MS	By MS/MS	By MS/MS	By MS/MS	By MS/MS	By MS/MS	By MS/MS	By MS/MS	By MS/MS	By MS/MS	By MS/MS	By MS/MS	By MS/MS	By MS/MS	By MS/MS	By MS/MS	By MS/MS	By MS/MS	By MS/MS	+	+	4-hydroxy-tetrahydrodipicolinate synthase [GO:0008840];diaminopimelate biosynthetic process [GO:0019877];lysine biosynthetic process via diaminopimelate [GO:0009089];cytoplasm [GO:0005737]	lysine biosynthetic process via diaminopimelate [GO:0009089];diaminopimelate biosynthetic process [GO:0019877]	4-hydroxy-tetrahydrodipicolinate synthase [GO:0008840]	cytoplasm [GO:0005737]			SUBCELLULAR LOCATION: Cytoplasm {ECO:0000255|HAMAP-Rule:MF_00418}.	323.31	81846000000	548	32.506	5115400000	160840000
32.1091	32.0443	32.0198	31.801	31.7577	30.4944	31.1403	31.1603	31.1275	31.2658	31.8182	31.9946	31.8545	31.8461	32.0448	By MS/MS	By MS/MS	By MS/MS	By MS/MS	By MS/MS	By MS/MS	By MS/MS	By MS/MS	By MS/MS	By MS/MS	By MS/MS	By MS/MS	By MS/MS	By MS/MS	By MS/MS	By MS/MS	By MS/MS	By MS/MS	By MS/MS	By MS/MS	+		serine-type endopeptidase activity [GO:0004252];cytoplasm [GO:0005737]		serine-type endopeptidase activity [GO:0004252]	cytoplasm [GO:0005737]			SUBCELLULAR LOCATION: Cytoplasm {ECO:0000256|HAMAP-Rule:MF_00444}.	264.73	62447000000	439	21.772	6244700000	300720000
29.5229	29.2379	29.4543	29.2808	29.4698	28.7413	28.4572	28.3469	28.5814	28.3075	28.3295	28.3568	28.3639	28.6275	28.3205	By MS/MS	By MS/MS	By MS/MS	By MS/MS	By MS/MS	By MS/MS	By MS/MS	By MS/MS	By MS/MS	By MS/MS	By MS/MS	By MS/MS	By MS/MS	By MS/MS	By MS/MS	By MS/MS	By MS/MS	By MS/MS	By MS/MS	By MS/MS	+	+	translation elongation factor activity [GO:0003746];cytoplasm [GO:0005737]		translation elongation factor activity [GO:0003746]	cytoplasm [GO:0005737]			SUBCELLULAR LOCATION: Cytoplasm {ECO:0000255|HAMAP-Rule:MF_00141}.	136.54	9098400000	151	21.175	909840000	39498000
30.3778	30.3021	30.1678	30.2982	30.4728	29.4887	29.4719	29.2518	29.4292	29.4562	29.6373	29.5119	29.5607	29.4905	29.6979	By MS/MS	By MS/MS	By MS/MS	By MS/MS	By MS/MS	By MS/MS	By MS/MS	By MS/MS	By MS/MS	By MS/MS	By MS/MS	By MS/MS	By MS/MS	By MS/MS	By MS/MS	By MS/MS	By MS/MS	By MS/MS	By MS/MS	By MS/MS	+	+	DNA binding [GO:0003677];DNA repair [GO:0006281];DNA-dependent DNA replication [GO:0006261];DNA-directed DNA polymerase activity [GO:0003887];3'-5' exonuclease activity [GO:0008408]	DNA repair [GO:0006281];DNA-dependent DNA replication [GO:0006261]	DNA binding [GO:0003677];DNA-directed DNA polymerase activity [GO:0003887];3'-5' exonuclease activity [GO:0008408]					323.31	18543000000	422	99.256	370850000	12810000
26.7262	26.4425	26.5501	26.6505	26.5478	25.9437	25.3627	25.753	25.538	25.8054	26.069	25.6113	25.9363	26.1174	25.5497	By MS/MS	By MS/MS	By MS/MS	By MS/MS	By MS/MS	By MS/MS	By MS/MS	By MS/MS	By MS/MS	By MS/MS	By MS/MS	By MS/MS	By matching	By matching	By matching	By MS/MS	By MS/MS	By MS/MS	By MS/MS	By MS/MS	+	+	3-deoxy-manno-octulosonate cytidylyltransferase activity [GO:0008690];lipopolysaccharide biosynthetic process [GO:0009103];cytoplasm [GO:0005737]	lipopolysaccharide biosynthetic process [GO:0009103]	3-deoxy-manno-octulosonate cytidylyltransferase activity [GO:0008690]	cytoplasm [GO:0005737]			SUBCELLULAR LOCATION: Cytoplasm {ECO:0000256|SAAS:SAAS00651585}.	90.768	1389100000	55	27.049	86816000	4321900
28.622	28.5871	28.7067	28.6732	28.6926	28.0868	27.3793	27.8319	27.6617	27.8126	27.636	27.5143	27.9981	27.6904	28.0369	By MS/MS	By MS/MS	By MS/MS	By MS/MS	By MS/MS	By MS/MS	By MS/MS	By MS/MS	By MS/MS	By MS/MS	By MS/MS	By MS/MS	By MS/MS	By MS/MS	By MS/MS	By MS/MS	By MS/MS	By MS/MS	By MS/MS	By MS/MS	+	+	ATP binding [GO:0005524];glutamate-tRNA ligase activity [GO:0004818];glutamyl-tRNA aminoacylation [GO:0006424];tRNA binding [GO:0000049];zinc ion binding [GO:0008270];cytoplasm [GO:0005737]	glutamyl-tRNA aminoacylation [GO:0006424]	glutamate-tRNA ligase activity [GO:0004818];tRNA binding [GO:0000049];zinc ion binding [GO:0008270];ATP binding [GO:0005524]	cytoplasm [GO:0005737]			SUBCELLULAR LOCATION: Cytoplasm {ECO:0000255|HAMAP-Rule:MF_00022}.	254.13	5923200000	129	52.24	211540000	9040200
32.6415	32.5022	32.6158	32.6265	32.6399	31.7334	31.647	31.7578	31.7002	31.6839	32.1048	32.0589	32.1296	32.0734	32.1427	By MS/MS	By MS/MS	By MS/MS	By MS/MS	By MS/MS	By MS/MS	By MS/MS	By MS/MS	By MS/MS	By MS/MS	By MS/MS	By MS/MS	By MS/MS	By MS/MS	By MS/MS	By MS/MS	By MS/MS	By MS/MS	By MS/MS	By MS/MS	+	+	biosynthetic process [GO:0009058];L-phenylalanine:2-oxoglutarate aminotransferase activity [GO:0080130];pyridoxal phosphate binding [GO:0030170];L-aspartate:2-oxoglutarate aminotransferase activity [GO:0004069]	biosynthetic process [GO:0009058]	L-phenylalanine:2-oxoglutarate aminotransferase activity [GO:0080130];pyridoxal phosphate binding [GO:0030170];L-aspartate:2-oxoglutarate aminotransferase activity [GO:0004069]					323.31	88495000000	763	42.337	4214100000	190750000
28.7578	28.9611	28.8922	29.044	28.9263	28.0846	28.2011	28.0337	27.9275	28.0008	28.3483	28.4208	28.4645	28.544	28.4964	By MS/MS	By MS/MS	By MS/MS	By MS/MS	By MS/MS	By MS/MS	By MS/MS	By MS/MS	By MS/MS	By MS/MS	By MS/MS	By MS/MS	By MS/MS	By MS/MS	By MS/MS	By MS/MS	By MS/MS	By MS/MS	By MS/MS	By MS/MS	+	+	queuine tRNA-ribosyltransferase activity [GO:0008479];queuosine biosynthetic process [GO:0008616];tRNA-guanine transglycosylation [GO:0101030];metal ion binding [GO:0046872]	tRNA-guanine transglycosylation [GO:0101030];queuosine biosynthetic process [GO:0008616]	queuine tRNA-ribosyltransferase activity [GO:0008479];metal ion binding [GO:0046872]					296.33	6848200000	160	42.296	402840000	13890000
29.5199	29.4772	29.4975	29.4914	29.603	28.5244	28.6859	28.8862	28.5093	28.6523	29.1329	29.2444	29.2829	29.2537	29.3953	By MS/MS	By MS/MS	By MS/MS	By MS/MS	By MS/MS	By MS/MS	By MS/MS	By MS/MS	By MS/MS	By MS/MS	By MS/MS	By MS/MS	By MS/MS	By MS/MS	By MS/MS	By MS/MS	By MS/MS	By MS/MS	By MS/MS	By MS/MS	+	+	ligase activity [GO:0016874];regulation of translational fidelity [GO:0006450];translation [GO:0006412];ATP binding [GO:0005524]	translation [GO:0006412];regulation of translational fidelity [GO:0006450]	ligase activity [GO:0016874];ATP binding [GO:0005524]					41.9	10050000000	122	10.701	5025200000	184260000
28.1927	27.9417	28.3367	28.0963	28.2738	27.6504	26.8048	27.2575	27.2093	27.6333	27.8576	27.806	27.7174	27.5639	27.71	By MS/MS	By MS/MS	By MS/MS	By MS/MS	By matching	By MS/MS	By MS/MS	By MS/MS	By MS/MS	By MS/MS	By MS/MS	By MS/MS	By MS/MS	By MS/MS	By MS/MS	By MS/MS	By MS/MS	By MS/MS	By MS/MS	By MS/MS	+	+								226.31	4476700000	98	40.185	213180000	4858800
30.2648	30.408	30.4284	30.4501	30.4062	29.472	29.6939	29.5754	29.3554	29.5792	29.7738	29.8032	29.6972	29.7311	29.6977	By MS/MS	By MS/MS	By MS/MS	By MS/MS	By MS/MS	By MS/MS	By MS/MS	By MS/MS	By MS/MS	By MS/MS	By MS/MS	By MS/MS	By MS/MS	By MS/MS	By MS/MS	By MS/MS	By MS/MS	By MS/MS	By MS/MS	By MS/MS	+	+	ATP binding [GO:0005524];ATPase activity [GO:0016887];peptidase activity, acting on L-amino acid peptides [GO:0070011];HslUV protease complex [GO:0009376]		ATP binding [GO:0005524];peptidase activity, acting on L-amino acid peptides [GO:0070011];ATPase activity [GO:0016887]	HslUV protease complex [GO:0009376]			SUBCELLULAR LOCATION: Cytoplasm {ECO:0000256|SAAS:SAAS00089653}.	323.31	19629000000	403	49.644	726990000	36782000
29.3245	29.5468	29.5425	29.4151	29.4893	28.4656	28.5993	28.8067	28.5865	28.6343	28.6299	28.8058	28.7034	28.7406	28.6965	By MS/MS	By MS/MS	By MS/MS	By MS/MS	By MS/MS	By MS/MS	By MS/MS	By MS/MS	By MS/MS	By MS/MS	By MS/MS	By MS/MS	By MS/MS	By MS/MS	By MS/MS	By MS/MS	By MS/MS	By MS/MS	By MS/MS	By MS/MS	+	+	gluconeogenesis [GO:0006094];glycolytic process [GO:0006096];pentose-phosphate shunt [GO:0006098];triose-phosphate isomerase activity [GO:0004807];cytoplasm [GO:0005737]	glycolytic process [GO:0006096];pentose-phosphate shunt [GO:0006098];gluconeogenesis [GO:0006094]	triose-phosphate isomerase activity [GO:0004807]	cytoplasm [GO:0005737]			SUBCELLULAR LOCATION: Cytoplasm {ECO:0000256|RuleBase:RU363013}.	240.96	11947000000	235	24.553	1327400000	116850000
26.1558	26.2567	26.5631	26.5258	26.1509	NaN	26.4275	26.4884	26.3525	26.6944	26.3811	NaN	26.1398	26.3963	26.3728	By matching	By MS/MS	By matching	By matching	By MS/MS	By MS/MS	By MS/MS	By MS/MS	By MS/MS	By MS/MS	By MS/MS	By MS/MS	By MS/MS	By MS/MS	By MS/MS	By MS/MS	By MS/MS	By MS/MS	By MS/MS	By MS/MS			transferase activity [GO:0016740];integral component of membrane [GO:0016021]		transferase activity [GO:0016740]	integral component of membrane [GO:0016021]				4.0506	1197500000	32	38.531	70441000	1266000
29.2704	29.3407	29.2759	29.3909	29.311	28.5185	28.5724	28.4241	28.6225	28.2809	28.7503	28.7267	28.9904	29.04	29.0502	By MS/MS	By MS/MS	By MS/MS	By MS/MS	By MS/MS	By MS/MS	By MS/MS	By MS/MS	By MS/MS	By MS/MS	By MS/MS	By MS/MS	By MS/MS	By MS/MS	By MS/MS	By MS/MS	By MS/MS	By MS/MS	By MS/MS	By MS/MS	+	+	pathogenesis [GO:0009405]	pathogenesis [GO:0009405]				SIGNAL 1 16 {ECO:0000256|SAM:SignalP}.		142.79	8970400000	165	20.548	996710000	32038000
29.0477	29.2326	29.0268	28.8538	29.058	28.1571	28.2123	28.3921	28.3589	27.955	28.6997	28.6615	28.6881	28.6235	28.6283	By MS/MS	By MS/MS	By MS/MS	By MS/MS	By MS/MS	By MS/MS	By MS/MS	By MS/MS	By MS/MS	By MS/MS	By MS/MS	By MS/MS	By MS/MS	By MS/MS	By MS/MS	By MS/MS	By MS/MS	By MS/MS	By MS/MS	By MS/MS	+	+	methyltransferase activity [GO:0008168]		methyltransferase activity [GO:0008168]					228.23	9776800000	166	29.969	611050000	59065000
25.0652	NaN	25.5253	25.222	NaN	NaN	NaN	NaN	NaN	NaN	NaN	NaN	NaN	NaN	NaN	By MS/MS		By MS/MS			By MS/MS	By MS/MS	By MS/MS	By MS/MS	By MS/MS							By matching		By matching	By matching		+	heme binding [GO:0020037];metal ion binding [GO:0046872];electron carrier activity [GO:0009055]		heme binding [GO:0020037];metal ion binding [GO:0046872];electron carrier activity [GO:0009055]			SIGNAL 1 19 {ECO:0000256|SAM:SignalP}.		12.976	320670000	20	10.947	64135000	0
25.541	25.6968	25.6192	25.2774	25.5907	25.6514	25.5111	NaN	25.7288	NaN	25.5989	NaN	25.5791	25.6718	25.5876	By matching	By MS/MS	By MS/MS	By MS/MS	By MS/MS	By MS/MS	By matching	By MS/MS	By MS/MS	By MS/MS	By matching	By matching	By matching	By matching	By matching	By MS/MS	By matching	By MS/MS	By MS/MS	By matching			cellular protein modification process [GO:0006464];nickel cation binding [GO:0016151]	cellular protein modification process [GO:0006464]	nickel cation binding [GO:0016151]					56.434	907090000	25	12.725	113390000	7573200
26.2845	26.2951	26.3209	26.2868	NaN	NaN	NaN	NaN	26.6585	27.4747	NaN	26.1582	26.3933	NaN	NaN	By matching	By MS/MS	By MS/MS	By MS/MS	By MS/MS	By matching	By MS/MS	By matching	By matching	By matching	By MS/MS	By matching	By matching	By matching	By MS/MS	By matching	By MS/MS	By MS/MS	By MS/MS	By MS/MS			protein transporter activity [GO:0008565];integral component of membrane [GO:0016021]		protein transporter activity [GO:0008565]	integral component of membrane [GO:0016021]			Multi-pass membrane protein {ECO:0000256|RuleBase:RU004057}.;SUBCELLULAR LOCATION: Membrane {ECO:0000256|RuleBase:RU004057}	8.0264	1448800000	16	21.505	181100000	7880800
30.5784	30.4513	30.3726	30.3925	30.1505	29.3308	29.5567	29.6793	29.6262	29.6862	29.5875	29.5522	29.5875	29.52	29.6105	By MS/MS	By MS/MS	By MS/MS	By MS/MS	By MS/MS	By MS/MS	By MS/MS	By MS/MS	By MS/MS	By MS/MS	By MS/MS	By MS/MS	By MS/MS	By MS/MS	By MS/MS	By MS/MS	By MS/MS	By MS/MS	By MS/MS	By MS/MS	+	+	3-oxoacyl-[acyl-carrier-protein] reductase (NADPH) activity [GO:0004316];3-oxo-pimeloyl-[acp] methyl ester reductase activity [GO:0102132];fatty acid biosynthetic process [GO:0006633];NAD binding [GO:0051287];3-oxo-glutaryl-[acp] methyl ester reductase activity [GO:0102131]	fatty acid biosynthetic process [GO:0006633]	3-oxo-glutaryl-[acp] methyl ester reductase activity [GO:0102131];3-oxo-pimeloyl-[acp] methyl ester reductase activity [GO:0102132];NAD binding [GO:0051287];3-oxoacyl-[acyl-carrier-protein] reductase (NADPH) activity [GO:0004316]					295.28	20091000000	314	26.504	1674200000	106120000
29.6589	29.9245	30.0188	30.2413	29.7168	29.319	29.085	28.788	29.0072	29.3195	28.5239	28.3521	29.2559	28.8444	28.6094	By MS/MS	By MS/MS	By MS/MS	By MS/MS	By MS/MS	By MS/MS	By MS/MS	By MS/MS	By MS/MS	By MS/MS	By MS/MS	By MS/MS	By MS/MS	By MS/MS	By MS/MS	By MS/MS	By MS/MS	By MS/MS	By MS/MS	By MS/MS	+	+	integral component of membrane [GO:0016021]			integral component of membrane [GO:0016021]				113.44	13255000000	124	10.668	2651100000	341150000
32.2718	32.3326	32.2433	32.1782	32.1617	31.3166	31.4805	31.4951	31.4541	31.4277	31.4102	31.2938	31.2075	31.2987	31.136	By MS/MS	By MS/MS	By MS/MS	By MS/MS	By MS/MS	By MS/MS	By MS/MS	By MS/MS	By MS/MS	By MS/MS	By MS/MS	By MS/MS	By MS/MS	By MS/MS	By MS/MS	By MS/MS	By MS/MS	By MS/MS	By MS/MS	By MS/MS	+	+	nucleotide binding [GO:0000166];succinate-CoA ligase (ADP-forming) activity [GO:0004775];tricarboxylic acid cycle [GO:0006099];cofactor binding [GO:0048037]	tricarboxylic acid cycle [GO:0006099]	nucleotide binding [GO:0000166];succinate-CoA ligase (ADP-forming) activity [GO:0004775];cofactor binding [GO:0048037]					323.31	84601000000	728	29.963	6042900000	571570000
32.5443	31.8013	32.3366	31.907	31.9621	30.9828	31.4735	31.4931	31.3884	31.2511	31.9225	32.2767	31.6432	31.7875	31.7324	By MS/MS	By MS/MS	By MS/MS	By MS/MS	By MS/MS	By MS/MS	By MS/MS	By MS/MS	By MS/MS	By MS/MS	By MS/MS	By MS/MS	By MS/MS	By MS/MS	By MS/MS	By MS/MS	By MS/MS	By MS/MS	By MS/MS	By MS/MS	+		translation release factor activity, codon specific [GO:0016149];cytoplasm [GO:0005737]		translation release factor activity, codon specific [GO:0016149]	cytoplasm [GO:0005737]			SUBCELLULAR LOCATION: Cytoplasm {ECO:0000255|HAMAP-Rule:MF_00093}.	241.46	59440000000	133	39.88	3302200000	249270000
NaN	NaN	NaN	24.0731	NaN	NaN	NaN	NaN	NaN	NaN	NaN	NaN	NaN	NaN	NaN	By MS/MS	By MS/MS	By MS/MS	By MS/MS	By MS/MS	By matching	By matching		By matching	By MS/MS	By MS/MS	By MS/MS	By MS/MS	By MS/MS	By matching	By MS/MS	By MS/MS	By MS/MS	By MS/MS	By matching			intracellular [GO:0005622];intracellular protein transmembrane transport [GO:0065002];plasma membrane [GO:0005886];protein targeting [GO:0006605];protein transport by the Sec complex [GO:0043952];integral component of membrane [GO:0016021]	protein targeting [GO:0006605];protein transport by the Sec complex [GO:0043952];intracellular protein transmembrane transport [GO:0065002]		intracellular [GO:0005622];plasma membrane [GO:0005886];integral component of membrane [GO:0016021]			Multi-pass membrane protein {ECO:0000256|HAMAP-Rule:MF_01465}.;Multi-pass membrane protein {ECO:0000256|RuleBase:RU003484}.;SUBCELLULAR LOCATION: Membrane {ECO:0000256|RuleBase:RU003484};SUBCELLULAR LOCATION: Cell inner membrane {ECO:0000256|HAMAP-Rule:MF_01465}	50.456	503670000	28	46.11	33578000	2250700
NaN	NaN	NaN	24.889	NaN	NaN	NaN	NaN	NaN	NaN	NaN	NaN	NaN	NaN	NaN			By matching			By MS/MS	By MS/MS	By MS/MS	By MS/MS	By matching	By MS/MS		By matching			By matching			By matching	By matching			ligase activity [GO:0016874];metal ion binding [GO:0046872];queuosine biosynthetic process [GO:0008616];ATP binding [GO:0005524]	queuosine biosynthetic process [GO:0008616]	ligase activity [GO:0016874];metal ion binding [GO:0046872];ATP binding [GO:0005524]					4.224	246080000	10	24.508	27342000	0
26.629	26.7154	27.0308	27.0427	26.812	26.4413	25.902	25.9136	26.3734	25.6576	26.2118	26.4469	25.6671	25.7825	26.3831	By MS/MS	By MS/MS	By MS/MS	By MS/MS	By MS/MS	By MS/MS	By MS/MS	By MS/MS	By MS/MS	By MS/MS	By MS/MS	By MS/MS	By MS/MS	By MS/MS	By matching	By matching	By MS/MS	By matching	By matching	By matching	+	+	ATP binding [GO:0005524];sulfurtransferase activity [GO:0016783];tRNA binding [GO:0000049];tRNA processing [GO:0008033];cytoplasm [GO:0005737]	tRNA processing [GO:0008033]	sulfurtransferase activity [GO:0016783];tRNA binding [GO:0000049];ATP binding [GO:0005524]	cytoplasm [GO:0005737]			SUBCELLULAR LOCATION: Cytoplasm {ECO:0000255|HAMAP-Rule:MF_00144}.	57.337	2039400000	73	37.442	92700000	8635800
33.9291	33.9364	33.9619	33.8921	33.8642	33.0717	33.2082	33.2171	33.113	33.0576	33.5346	33.5589	33.4063	33.3606	33.3419	By MS/MS	By MS/MS	By MS/MS	By MS/MS	By MS/MS	By MS/MS	By MS/MS	By MS/MS	By MS/MS	By MS/MS	By MS/MS	By MS/MS	By MS/MS	By MS/MS	By MS/MS	By MS/MS	By MS/MS	By MS/MS	By MS/MS	By MS/MS	+	+	peptidyl-prolyl cis-trans isomerase activity [GO:0003755]		peptidyl-prolyl cis-trans isomerase activity [GO:0003755]			SIGNAL 1 19 {ECO:0000256|SAM:SignalP}.		323.31	229820000000	1454	29.777	22982000000	990470000
27.6579	27.2214	27.0348	27.2318	27.0346	26.6406	26.3612	26.7584	26.2874	26.2332	27.0562	27.3232	27.0188	26.9391	27.2681	By matching	By matching	By MS/MS	By MS/MS	By matching	By MS/MS	By MS/MS	By MS/MS	By MS/MS	By MS/MS	By MS/MS	By MS/MS	By MS/MS	By MS/MS	By MS/MS	By MS/MS	By MS/MS	By MS/MS	By MS/MS	By MS/MS	+		metalloaminopeptidase activity [GO:0070006];protein initiator methionine removal [GO:0070084];metal ion binding [GO:0046872]	protein initiator methionine removal [GO:0070084]	metalloaminopeptidase activity [GO:0070006];metal ion binding [GO:0046872]					122.69	2404400000	84	27.813	160300000	515000
NaN	27.5216	NaN	NaN	NaN	NaN	NaN	NaN	NaN	NaN	NaN	NaN	NaN	NaN	NaN	By matching	By matching	By MS/MS	By matching	By MS/MS	By matching	By MS/MS	By matching	By matching	By matching	By matching	By matching	By matching	By matching	By matching	By MS/MS	By matching	By matching	By matching	By matching			oxidoreductase activity, acting on the CH-CH group of donors [GO:0016627]		oxidoreductase activity, acting on the CH-CH group of donors [GO:0016627]					5.0269	957890000	4	39.006	56346000	3408300
33.5826	33.7153	33.6345	33.5712	33.6177	33.0538	32.7974	32.7428	32.8103	32.822	32.7267	32.7699	32.7063	32.7481	32.7293	By MS/MS	By MS/MS	By MS/MS	By MS/MS	By MS/MS	By MS/MS	By MS/MS	By MS/MS	By MS/MS	By MS/MS	By MS/MS	By MS/MS	By MS/MS	By MS/MS	By MS/MS	By MS/MS	By MS/MS	By MS/MS	By MS/MS	By MS/MS	+	+	DNA-directed 5'-3' RNA polymerase activity [GO:0003899];ribonucleoside binding [GO:0032549];transcription, DNA-templated [GO:0006351];DNA binding [GO:0003677]	transcription, DNA-templated [GO:0006351]	DNA-directed 5'-3' RNA polymerase activity [GO:0003899];ribonucleoside binding [GO:0032549];DNA binding [GO:0003677]					323.31	185680000000	2551	156.3	2543500000	133950000
31.6143	31.2734	31.4251	31.4778	31.5214	30.6181	30.5925	30.6016	30.8781	30.7896	30.9839	31.0072	31.082	31.1788	31.0076	By MS/MS	By MS/MS	By MS/MS	By MS/MS	By MS/MS	By MS/MS	By MS/MS	By MS/MS	By MS/MS	By MS/MS	By MS/MS	By MS/MS	By MS/MS	By MS/MS	By MS/MS	By MS/MS	By MS/MS	By MS/MS	By MS/MS	By MS/MS	+	+	catalytic activity [GO:0003824]		catalytic activity [GO:0003824]					323.31	40654000000	473	42.92	2540900000	95764000
30.4473	30.2196	30.5144	30.4379	30.5347	29.8999	29.613	29.6571	29.4852	29.7067	29.9503	30.221	30.0014	30.0158	30.0984	By MS/MS	By MS/MS	By MS/MS	By matching	By MS/MS	By MS/MS	By MS/MS	By MS/MS	By MS/MS	By MS/MS	By MS/MS	By MS/MS	By MS/MS	By MS/MS	By MS/MS	By MS/MS	By MS/MS	By MS/MS	By MS/MS	By MS/MS	+	+	cellular aromatic compound metabolic process [GO:0006725];isomerase activity [GO:0016853]	cellular aromatic compound metabolic process [GO:0006725]	isomerase activity [GO:0016853]					169.58	19158000000	211	7.3736	3193000000	75442000
26.6242	26.6808	26.6815	26.6773	26.7009	26.0878	25.5296	25.7949	26.2609	25.906	26.7792	26.4557	26.4434	26.6947	26.5344	By MS/MS	By MS/MS	By MS/MS	By MS/MS	By MS/MS	By MS/MS	By MS/MS	By MS/MS	By MS/MS	By MS/MS	By MS/MS	By matching	By matching	By MS/MS	By matching	By MS/MS	By MS/MS	By MS/MS	By MS/MS	By MS/MS	+		metal ion binding [GO:0046872];rRNA binding [GO:0019843];structural constituent of ribosome [GO:0003735];translation [GO:0006412];ribosome [GO:0005840]	translation [GO:0006412]	rRNA binding [GO:0019843];structural constituent of ribosome [GO:0003735];metal ion binding [GO:0046872]	ribosome [GO:0005840]				85.473	1796300000	62	7.5116	598750000	45731000
28.2719	28.2996	28.2912	28.7018	28.3743	27.4165	27.5245	27.8566	27.5266	27.8303	27.8136	27.4654	27.2874	27.883	27.4173	By MS/MS	By MS/MS	By MS/MS	By MS/MS	By MS/MS	By MS/MS	By MS/MS	By MS/MS	By MS/MS	By MS/MS	By MS/MS	By MS/MS	By MS/MS	By MS/MS	By MS/MS	By MS/MS	By MS/MS	By MS/MS	By MS/MS	By MS/MS	+	+	structural constituent of ribosome [GO:0003735];translation [GO:0006412];ribosome [GO:0005840]	translation [GO:0006412]	structural constituent of ribosome [GO:0003735]	ribosome [GO:0005840]				33.35	4493400000	81	13.348	748900000	45430000
31.5425	31.5824	31.575	31.6731	31.6923	31.0586	30.817	30.8656	30.7204	30.8233	31.2866	31.1562	31.2825	31.4687	31.3211	By MS/MS	By MS/MS	By MS/MS	By MS/MS	By MS/MS	By MS/MS	By MS/MS	By MS/MS	By MS/MS	By MS/MS	By MS/MS	By MS/MS	By MS/MS	By MS/MS	By MS/MS	By MS/MS	By MS/MS	By MS/MS	By MS/MS	By MS/MS	+	+	aspartate-semialdehyde dehydrogenase activity [GO:0004073];'de novo' L-methionine biosynthetic process [GO:0071266];diaminopimelate biosynthetic process [GO:0019877];isoleucine biosynthetic process [GO:0009097];lysine biosynthetic process via diaminopimelate [GO:0009089];N-acetyl-gamma-glutamyl-phosphate reductase activity [GO:0003942];NAD binding [GO:0051287];NADP binding [GO:0050661];protein di…	diaminopimelate biosynthetic process [GO:0019877];isoleucine biosynthetic process [GO:0009097];lysine biosynthetic process via diaminopimelate [GO:0009089];threonine biosynthetic process [GO:0009088];'de novo' L-methionine biosynthetic process [GO:0071266]	N-acetyl-gamma-glutamyl-phosphate reductase activity [GO:0003942];NAD binding [GO:0051287];NADP binding [GO:0050661];protein dimerization activity [GO:0046983];aspartate-semialdehyde dehydrogenase activity [GO:0004073]	cytoplasm [GO:0005737]				323.31	43711000000	349	38.205	2571200000	79074000
31.1639	31.3272	31.1195	31.223	31.2405	30.3577	30.5936	30.602	30.5461	30.2182	30.4592	30.4538	30.4235	30.5402	30.557	By MS/MS	By MS/MS	By MS/MS	By MS/MS	By MS/MS	By MS/MS	By MS/MS	By MS/MS	By MS/MS	By MS/MS	By MS/MS	By MS/MS	By MS/MS	By MS/MS	By MS/MS	By MS/MS	By MS/MS	By MS/MS	By MS/MS	By MS/MS	+	+	structural constituent of ribosome [GO:0003735];translation [GO:0006412];ribosome [GO:0005840]	translation [GO:0006412]	structural constituent of ribosome [GO:0003735]	ribosome [GO:0005840]				323.31	33610000000	528	15.716	4801500000	276430000
33.727	33.8385	33.7546	33.7503	33.7494	32.9999	33.0801	33.0341	33.015	33.013	33.4277	33.4084	33.4297	33.4312	33.4342	By MS/MS	By MS/MS	By MS/MS	By MS/MS	By MS/MS	By MS/MS	By MS/MS	By MS/MS	By MS/MS	By MS/MS	By MS/MS	By MS/MS	By MS/MS	By MS/MS	By MS/MS	By MS/MS	By MS/MS	By MS/MS	By MS/MS	By MS/MS	+	+	arginine biosynthetic process [GO:0006526];argininosuccinate synthase activity [GO:0004055];ATP binding [GO:0005524];cytoplasm [GO:0005737]	arginine biosynthetic process [GO:0006526]	ATP binding [GO:0005524];argininosuccinate synthase activity [GO:0004055]	cytoplasm [GO:0005737]			SUBCELLULAR LOCATION: Cytoplasm {ECO:0000255|HAMAP-Rule:MF_00005}.	323.31	205560000000	1494	45.898	8222300000	325560000
30.5781	30.8454	30.902	30.6244	30.6836	30.1888	29.9754	29.8287	29.8276	30.1361	30.1128	30.226	30.26	30.2421	30.1938	By MS/MS	By MS/MS	By MS/MS	By MS/MS	By MS/MS	By MS/MS	By MS/MS	By MS/MS	By MS/MS	By MS/MS	By MS/MS	By MS/MS	By MS/MS	By MS/MS	By MS/MS	By MS/MS	By MS/MS	By MS/MS	By MS/MS	By MS/MS	+	+	metabolic process [GO:0008152];phosphate acetyltransferase activity [GO:0008959]	metabolic process [GO:0008152]	phosphate acetyltransferase activity [GO:0008959]					323.31	23107000000	322	51.011	888740000	20125000
33.8257	33.9176	33.8579	33.9603	33.8872	33.1195	33.1925	33.0914	33.2299	33.1704	33.8015	33.6272	33.6601	33.6357	33.5413	By MS/MS	By MS/MS	By MS/MS	By MS/MS	By MS/MS	By MS/MS	By MS/MS	By MS/MS	By MS/MS	By MS/MS	By MS/MS	By MS/MS	By MS/MS	By MS/MS	By MS/MS	By MS/MS	By MS/MS	By MS/MS	By MS/MS	By MS/MS	+	+	ATP binding [GO:0005524];CTP biosynthetic process [GO:0006241];GTP biosynthetic process [GO:0006183];metal ion binding [GO:0046872];nucleoside diphosphate kinase activity [GO:0004550];UTP biosynthetic process [GO:0006228];cytoplasm [GO:0005737]	GTP biosynthetic process [GO:0006183];UTP biosynthetic process [GO:0006228];CTP biosynthetic process [GO:0006241]	metal ion binding [GO:0046872];nucleoside diphosphate kinase activity [GO:0004550];ATP binding [GO:0005524]	cytoplasm [GO:0005737]			SUBCELLULAR LOCATION: Cytoplasm {ECO:0000255|HAMAP-Rule:MF_00451}.	323.31	211610000000	1100	14.904	23512000000	505530000
33.3547	33.2739	33.3173	33.3531	33.4233	32.6938	32.6328	32.5433	32.6347	32.5921	32.9174	32.7488	32.9135	32.9133	32.8909	By MS/MS	By MS/MS	By MS/MS	By MS/MS	By MS/MS	By MS/MS	By MS/MS	By MS/MS	By MS/MS	By MS/MS	By MS/MS	By MS/MS	By MS/MS	By MS/MS	By MS/MS	By MS/MS	By MS/MS	By MS/MS	By MS/MS	By MS/MS	+	+	electron transport chain [GO:0022900];iron ion binding [GO:0005506];oxidoreductase activity, acting on the aldehyde or oxo group of donors [GO:0016903];thiamine pyrophosphate binding [GO:0030976];4 iron, 4 sulfur cluster binding [GO:0051539]	electron transport chain [GO:0022900]	iron ion binding [GO:0005506];oxidoreductase activity, acting on the aldehyde or oxo group of donors [GO:0016903];thiamine pyrophosphate binding [GO:0030976];4 iron, 4 sulfur cluster binding [GO:0051539]					323.31	168190000000	1815	131.02	3234500000	174320000
30.1002	30.0619	29.8438	30.1087	30.1049	29.2355	29.3016	29.3159	29.4289	29.3129	29.5703	29.6682	29.648	29.46	29.4371	By MS/MS	By MS/MS	By MS/MS	By MS/MS	By MS/MS	By MS/MS	By MS/MS	By MS/MS	By MS/MS	By MS/MS	By MS/MS	By MS/MS	By MS/MS	By MS/MS	By MS/MS	By MS/MS	By MS/MS	By MS/MS	By MS/MS	By MS/MS	+	+	2,3-bisphosphoglycerate-independent phosphoglycerate mutase activity [GO:0046537];glucose catabolic process [GO:0006007];glycolytic process [GO:0006096];manganese ion binding [GO:0030145];cytoplasm [GO:0005737]	glycolytic process [GO:0006096];glucose catabolic process [GO:0006007]	manganese ion binding [GO:0030145];2,3-bisphosphoglycerate-independent phosphoglycerate mutase activity [GO:0046537]	cytoplasm [GO:0005737]				323.31	15534000000	320	54.49	485440000	11190000
28.6997	28.7403	28.8774	28.8576	28.9336	28.4151	28.2923	27.9464	27.9444	27.8915	27.7744	28.013	27.9465	27.8717	27.7227	By MS/MS	By MS/MS	By MS/MS	By MS/MS	By MS/MS	By MS/MS	By MS/MS	By MS/MS	By MS/MS	By MS/MS	By MS/MS	By MS/MS	By MS/MS	By MS/MS	By MS/MS	By MS/MS	By MS/MS	By MS/MS	By MS/MS	By MS/MS	+	+	DNA-templated transcription, termination [GO:0006353];regulation of DNA-templated transcription, elongation [GO:0032784];transcription antitermination [GO:0031564];DNA-templated transcription, elongation [GO:0006354]	DNA-templated transcription, termination [GO:0006353];regulation of DNA-templated transcription, elongation [GO:0032784];transcription antitermination [GO:0031564];DNA-templated transcription, elongation [GO:0006354]						77.584	6265900000	115	19.875	696210000	27852000
31.3182	31.2796	31.3995	31.3046	31.2865	30.4186	30.757	30.5971	30.5855	30.6387	30.3304	30.4336	30.4057	30.1241	30.2447	By MS/MS	By MS/MS	By MS/MS	By MS/MS	By MS/MS	By MS/MS	By MS/MS	By MS/MS	By MS/MS	By MS/MS	By MS/MS	By MS/MS	By MS/MS	By MS/MS	By MS/MS	By MS/MS	By MS/MS	By MS/MS	By MS/MS	By MS/MS	+	+	rRNA binding [GO:0019843];structural constituent of ribosome [GO:0003735];translation [GO:0006412];tRNA binding [GO:0000049];small ribosomal subunit [GO:0015935]	translation [GO:0006412]	structural constituent of ribosome [GO:0003735];tRNA binding [GO:0000049];rRNA binding [GO:0019843]	small ribosomal subunit [GO:0015935]				323.31	36892000000	433	17.7	4611500000	204050000
30.1228	30.027	30.0972	30.2934	30.0976	28.8693	29.514	29.7104	29.3947	29.5585	28.7136	28.6627	28.8321	28.9529	28.8827	By MS/MS	By MS/MS	By MS/MS	By MS/MS	By MS/MS	By MS/MS	By MS/MS	By MS/MS	By MS/MS	By MS/MS	By MS/MS	By MS/MS	By MS/MS	By MS/MS	By MS/MS	By MS/MS	By MS/MS	By MS/MS	By MS/MS	By MS/MS	+	+	oxidoreductase activity [GO:0016491];copper ion binding [GO:0005507]		oxidoreductase activity [GO:0016491];copper ion binding [GO:0005507]			SIGNAL 1 22 {ECO:0000256|SAM:SignalP}.		323.31	15715000000	307	60.134	654800000	40866000
29.032	28.9581	28.9247	28.9539	28.9214	29.0378	28.0626	28.0656	27.9377	28.105	28.2594	28.0546	28.2248	28.2269	27.994	By MS/MS	By MS/MS	By MS/MS	By MS/MS	By MS/MS	By MS/MS	By MS/MS	By MS/MS	By MS/MS	By MS/MS	By MS/MS	By MS/MS	By MS/MS	By MS/MS	By MS/MS	By MS/MS	By MS/MS	By MS/MS	By MS/MS	By MS/MS	+	+	metal ion binding [GO:0046872];oxidoreductase activity [GO:0016491];2 iron, 2 sulfur cluster binding [GO:0051537]		metal ion binding [GO:0046872];oxidoreductase activity [GO:0016491];2 iron, 2 sulfur cluster binding [GO:0051537]					189.42	7239300000	140	18.551	804360000	12310000
NaN	NaN	23.4659	NaN	23.6109	NaN	NaN	NaN	NaN	NaN	NaN	NaN	NaN	NaN	NaN	By matching	By matching	By matching				By MS/MS	By matching		By MS/MS	By matching												acyl-phosphate glycerol-3-phosphate acyltransferase activity [GO:0043772];phospholipid biosynthetic process [GO:0008654];plasma membrane [GO:0005886];integral component of membrane [GO:0016021]	phospholipid biosynthetic process [GO:0008654]	acyl-phosphate glycerol-3-phosphate acyltransferase activity [GO:0043772]	plasma membrane [GO:0005886];integral component of membrane [GO:0016021]			Multi-pass membrane protein {ECO:0000256|HAMAP-Rule:MF_01043}.;SUBCELLULAR LOCATION: Cell inner membrane {ECO:0000256|HAMAP-Rule:MF_01043}	3.2191	62048000	5	22.277	7756000	3110800
28.1685	28.4491	28.2645	28.2323	28.2	27.488	27.4994	27.675	27.6854	27.4421	27.544	27.7343	27.6072	27.7545	27.8161	By MS/MS	By MS/MS	By MS/MS	By MS/MS	By MS/MS	By MS/MS	By MS/MS	By MS/MS	By MS/MS	By MS/MS	By MS/MS	By MS/MS	By MS/MS	By MS/MS	By MS/MS	By MS/MS	By MS/MS	By MS/MS	By MS/MS	By MS/MS	+	+	lysine biosynthetic process via diaminopimelate [GO:0009089];pyridoxal phosphate binding [GO:0030170];diaminopimelate decarboxylase activity [GO:0008836]	lysine biosynthetic process via diaminopimelate [GO:0009089]	pyridoxal phosphate binding [GO:0030170];diaminopimelate decarboxylase activity [GO:0008836]					323.31	4495900000	157	44.895	166520000	6869900
NaN	NaN	NaN	NaN	25.2918	NaN	NaN	NaN	NaN	NaN	NaN	NaN	NaN	NaN	NaN	By matching	By MS/MS	By matching	By MS/MS	By matching	By MS/MS	By matching	By MS/MS	By matching	By MS/MS	By MS/MS	By MS/MS	By matching	By matching	By MS/MS	By matching	By matching	By matching	By matching	By matching			flavin adenine dinucleotide binding [GO:0050660];tRNA wobble uridine modification [GO:0002098];cytoplasm [GO:0005737]	tRNA wobble uridine modification [GO:0002098]	flavin adenine dinucleotide binding [GO:0050660]	cytoplasm [GO:0005737]			SUBCELLULAR LOCATION: Cytoplasm {ECO:0000255|HAMAP-Rule:MF_00129}.	22.527	441150000	12	69.322	14705000	426910
28.81	29.1694	28.8302	28.9651	28.9751	28.6968	28.0977	28.2928	28.3738	27.8175	28.1602	28.2981	28.0821	28.3721	28.2104	By MS/MS	By MS/MS	By MS/MS	By MS/MS	By MS/MS	By MS/MS	By MS/MS	By MS/MS	By MS/MS	By MS/MS	By MS/MS	By MS/MS	By MS/MS	By MS/MS	By MS/MS	By MS/MS	By MS/MS	By MS/MS	By MS/MS	By MS/MS	+	+	chorismate metabolic process [GO:0046417];chorismate mutase activity [GO:0004106];L-phenylalanine biosynthetic process [GO:0009094];prephenate dehydratase activity [GO:0004664];cytoplasm [GO:0005737]	L-phenylalanine biosynthetic process [GO:0009094];chorismate metabolic process [GO:0046417]	prephenate dehydratase activity [GO:0004664];chorismate mutase activity [GO:0004106]	cytoplasm [GO:0005737]				252.83	7703200000	220	40.646	405430000	21723000
29.2436	28.9795	29.3829	29.499	28.7923	28.4902	28.4618	28.4444	28.3855	28.6638	29.1248	29.0917	29.1365	29.0488	28.7462	By MS/MS	By MS/MS	By MS/MS	By MS/MS	By MS/MS	By MS/MS	By MS/MS	By MS/MS	By MS/MS	By MS/MS	By MS/MS	By MS/MS	By MS/MS	By MS/MS	By MS/MS	By MS/MS	By MS/MS	By MS/MS	By MS/MS	By MS/MS	+		histidine biosynthetic process [GO:0000105];L-phenylalanine:2-oxoglutarate aminotransferase activity [GO:0080130];pyridoxal phosphate binding [GO:0030170];histidinol-phosphate transaminase activity [GO:0004400]	histidine biosynthetic process [GO:0000105]	L-phenylalanine:2-oxoglutarate aminotransferase activity [GO:0080130];pyridoxal phosphate binding [GO:0030170];histidinol-phosphate transaminase activity [GO:0004400]					140.64	8799900000	182	41.58	439990000	10735000
27.9366	27.9587	28.0195	28.1141	28.3752	27.6131	27.3399	27.4658	27.3263	27.2125	27.1495	27.7021	27.1645	27.4441	28.0098	By matching	By MS/MS	By MS/MS	By MS/MS	By matching	By MS/MS	By MS/MS	By MS/MS	By MS/MS	By MS/MS	By MS/MS	By MS/MS	By MS/MS	By MS/MS	By MS/MS	By MS/MS	By MS/MS	By MS/MS	By MS/MS	By MS/MS	+	+	4 iron, 4 sulfur cluster binding [GO:0051539];metal ion binding [GO:0046872];NADH dehydrogenase (ubiquinone) activity [GO:0008137];quinone binding [GO:0048038];transport [GO:0006810];plasma membrane [GO:0005886]	transport [GO:0006810]	metal ion binding [GO:0046872];NADH dehydrogenase (ubiquinone) activity [GO:0008137];quinone binding [GO:0048038];4 iron, 4 sulfur cluster binding [GO:0051539]	plasma membrane [GO:0005886]			Cytoplasmic side {ECO:0000255|HAMAP-Rule:MF_01356}.;Peripheral membrane protein {ECO:0000255|HAMAP-Rule:MF_01356};SUBCELLULAR LOCATION: Cell inner membrane {ECO:0000255|HAMAP-Rule:MF_01356}	167.61	3924500000	75	18.699	490560000	10442000
27.4257	27.3075	27.3614	27.5391	27.5402	26.2469	26.967	27.0382	27.0907	26.3862	26.6195	26.2425	26.6179	26.7604	26.4284	By MS/MS	By MS/MS	By MS/MS	By MS/MS	By MS/MS	By MS/MS	By MS/MS	By MS/MS	By MS/MS	By MS/MS	By MS/MS	By matching	By MS/MS	By MS/MS	By MS/MS	By MS/MS	By MS/MS	By MS/MS	By MS/MS	By MS/MS	+	+	biosynthetic process [GO:0009058];UDP-glucose metabolic process [GO:0006011];UTP:glucose-1-phosphate uridylyltransferase activity [GO:0003983]	UDP-glucose metabolic process [GO:0006011];biosynthetic process [GO:0009058]	UTP:glucose-1-phosphate uridylyltransferase activity [GO:0003983]					42.479	2666800000	52	30.678	166670000	8511500
29.5996	29.6926	29.5999	29.6114	29.6136	28.9909	29.1043	28.8124	28.9239	28.8496	28.3899	28.7944	28.8521	28.8201	28.8771	By MS/MS	By MS/MS	By MS/MS	By MS/MS	By MS/MS	By MS/MS	By MS/MS	By MS/MS	By MS/MS	By MS/MS	By MS/MS	By MS/MS	By MS/MS	By MS/MS	By MS/MS	By MS/MS	By MS/MS	By MS/MS	By MS/MS	By MS/MS	+	+	rRNA binding [GO:0019843];structural constituent of ribosome [GO:0003735];translation [GO:0006412];ribosome [GO:0005840]	translation [GO:0006412]	structural constituent of ribosome [GO:0003735];rRNA binding [GO:0019843]	ribosome [GO:0005840]				321.42	11867000000	205	10.505	2373400000	137180000
33.1143	33.0817	33.071	33.0068	32.936	32.1091	32.3945	32.4335	32.4551	32.3947	32.2823	32.2598	32.2821	32.2352	32.3377	By MS/MS	By MS/MS	By MS/MS	By MS/MS	By MS/MS	By MS/MS	By MS/MS	By MS/MS	By MS/MS	By MS/MS	By MS/MS	By MS/MS	By MS/MS	By MS/MS	By MS/MS	By MS/MS	By MS/MS	By MS/MS	By MS/MS	By MS/MS	+	+	metal ion binding [GO:0046872];succinate-CoA ligase (ADP-forming) activity [GO:0004775];tricarboxylic acid cycle [GO:0006099];ATP binding [GO:0005524]	tricarboxylic acid cycle [GO:0006099]	metal ion binding [GO:0046872];succinate-CoA ligase (ADP-forming) activity [GO:0004775];ATP binding [GO:0005524]					323.31	156780000000	1249	41.801	5806600000	468490000
31.7851	31.9727	32.0533	31.9269	32.0194	31.6478	31.2757	31.1261	31.2481	31.0581	31.251	31.2874	31.3273	31.0658	31.302	By MS/MS	By MS/MS	By MS/MS	By MS/MS	By MS/MS	By MS/MS	By MS/MS	By MS/MS	By MS/MS	By MS/MS	By MS/MS	By MS/MS	By MS/MS	By MS/MS	By MS/MS	By MS/MS	By MS/MS	By MS/MS	By MS/MS	By MS/MS	+	+	quorum sensing [GO:0009372];S-ribosylhomocysteine lyase activity [GO:0043768];iron ion binding [GO:0005506]	quorum sensing [GO:0009372]	S-ribosylhomocysteine lyase activity [GO:0043768];iron ion binding [GO:0005506]					323.31	59754000000	485	18.697	5432200000	269400000
27.5953	27.6753	27.6614	27.7276	27.7351	26.8965	27.2438	26.6734	27.0072	27.1807	27.1278	27.3217	27.4736	NaN	27.4427	By MS/MS	By MS/MS	By MS/MS	By MS/MS	By MS/MS	By MS/MS	By MS/MS	By MS/MS	By MS/MS	By MS/MS	By MS/MS	By MS/MS	By MS/MS	By MS/MS	By MS/MS	By MS/MS	By MS/MS	By MS/MS	By MS/MS	By MS/MS	+		ATP binding [GO:0005524];histidine-tRNA ligase activity [GO:0004821];histidyl-tRNA aminoacylation [GO:0006427];cytoplasm [GO:0005737]	histidyl-tRNA aminoacylation [GO:0006427]	histidine-tRNA ligase activity [GO:0004821];ATP binding [GO:0005524]	cytoplasm [GO:0005737]			SUBCELLULAR LOCATION: Cytoplasm {ECO:0000255|HAMAP-Rule:MF_00127}.	160.69	3517900000	73	47.116	125640000	6348000
30.5516	30.7105	30.553	30.5945	30.6054	30.1232	29.7289	29.9806	29.8016	30.0014	30.0632	30.2447	30.1437	30.2449	30.1176	By MS/MS	By MS/MS	By MS/MS	By MS/MS	By MS/MS	By MS/MS	By MS/MS	By MS/MS	By MS/MS	By MS/MS	By MS/MS	By MS/MS	By MS/MS	By MS/MS	By MS/MS	By MS/MS	By MS/MS	By MS/MS	By MS/MS	By MS/MS	+	+								323.31	21703000000	388	27.261	1973000000	63669000
29.0547	28.7748	28.9106	29.0403	28.9555	27.9713	28.6902	28.1124	28.2826	28.3218	28.7844	28.5813	28.5973	28.6849	28.5652	By MS/MS	By MS/MS	By MS/MS	By MS/MS	By MS/MS	By MS/MS	By MS/MS	By MS/MS	By MS/MS	By MS/MS	By MS/MS	By MS/MS	By MS/MS	By MS/MS	By MS/MS	By MS/MS	By MS/MS	By MS/MS	By MS/MS	By MS/MS	+	+	ATP binding [GO:0005524];lysine-tRNA ligase activity [GO:0004824];lysyl-tRNA aminoacylation [GO:0006430];magnesium ion binding [GO:0000287];nucleic acid binding [GO:0003676];cytoplasm [GO:0005737]	lysyl-tRNA aminoacylation [GO:0006430]	lysine-tRNA ligase activity [GO:0004824];magnesium ion binding [GO:0000287];nucleic acid binding [GO:0003676];ATP binding [GO:0005524]	cytoplasm [GO:0005737]			SUBCELLULAR LOCATION: Cytoplasm {ECO:0000256|HAMAP-Rule:MF_00252}.	323.31	8027400000	176	57.855	334480000	19492000
NaN	NaN	NaN	25.4604	NaN	NaN	NaN	NaN	NaN	NaN	NaN	NaN	NaN	NaN	24.9256	By matching	By matching	By matching	By MS/MS	By matching	By matching	By MS/MS	By matching	By MS/MS	By matching	By matching	By matching	By matching	By matching	By matching	By matching		By matching	By matching	By MS/MS			GTP binding [GO:0005525];GTPase activity [GO:0003924];translation [GO:0006412];plasma membrane [GO:0005886]	translation [GO:0006412]	GTP binding [GO:0005525];GTPase activity [GO:0003924]	plasma membrane [GO:0005886]			Cytoplasmic side {ECO:0000255|HAMAP-Rule:MF_00071}.;Peripheral membrane protein {ECO:0000255|HAMAP-Rule:MF_00071};SUBCELLULAR LOCATION: Cell inner membrane {ECO:0000255|HAMAP-Rule:MF_00071}	3.9817	295070000	5	66	11349000	444650
31.9478	31.9361	31.8668	32.0498	31.9562	31.299	31.1478	31.3139	31.2991	31.367	31.3722	31.3621	31.3564	31.5309	31.4673	By MS/MS	By MS/MS	By MS/MS	By MS/MS	By MS/MS	By MS/MS	By MS/MS	By MS/MS	By MS/MS	By MS/MS	By MS/MS	By MS/MS	By MS/MS	By MS/MS	By MS/MS	By MS/MS	By MS/MS	By MS/MS	By MS/MS	By MS/MS	+	+								323.31	64423000000	267	10.503	10737000000	674950000
32.031	32.0289	31.9476	32.0047	32.0034	31.5055	31.3469	31.3618	31.239	31.2385	31.3671	31.4328	31.5632	31.4617	31.4061	By MS/MS	By MS/MS	By MS/MS	By MS/MS	By MS/MS	By MS/MS	By MS/MS	By MS/MS	By MS/MS	By MS/MS	By MS/MS	By MS/MS	By MS/MS	By MS/MS	By MS/MS	By MS/MS	By MS/MS	By MS/MS	By MS/MS	By MS/MS	+	+	lactate oxidation [GO:0019516];iron-sulfur cluster binding [GO:0051536]	lactate oxidation [GO:0019516]	iron-sulfur cluster binding [GO:0051536]					323.31	59740000000	852	53.461	2489200000	83739000
31.4708	31.5185	31.432	31.4735	31.362	30.6405	30.8545	30.8841	30.7592	30.7981	31.2488	31.1576	31.2051	31.1836	30.991	By MS/MS	By MS/MS	By MS/MS	By MS/MS	By MS/MS	By MS/MS	By MS/MS	By MS/MS	By MS/MS	By MS/MS	By MS/MS	By MS/MS	By MS/MS	By MS/MS	By MS/MS	By MS/MS	By MS/MS	By MS/MS	By MS/MS	By MS/MS	+	+								261.39	36665000000	312	19.475	3333200000	75528000
NaN	NaN	NaN	26.2243	NaN	NaN	NaN	NaN	NaN	NaN	NaN	NaN	NaN	NaN	NaN	By MS/MS	By matching	By MS/MS	By MS/MS	By MS/MS		By MS/MS	By matching	By MS/MS		By MS/MS	By MS/MS	By MS/MS	By MS/MS	By matching	By MS/MS	By MS/MS			By MS/MS			integral component of membrane [GO:0016021]			integral component of membrane [GO:0016021]				22.033	1054500000	16	20.899	131810000	11292000
32.872	32.8914	32.8049	32.8258	32.8135	32.1245	32.2721	32.2057	32.2219	32.1401	32.8046	32.7647	32.7779	32.866	32.8908	By MS/MS	By MS/MS	By MS/MS	By MS/MS	By MS/MS	By MS/MS	By MS/MS	By MS/MS	By MS/MS	By MS/MS	By MS/MS	By MS/MS	By MS/MS	By MS/MS	By MS/MS	By MS/MS	By MS/MS	By MS/MS	By MS/MS	By MS/MS	+		dihydroxy-acid dehydratase activity [GO:0004160];isoleucine biosynthetic process [GO:0009097];metal ion binding [GO:0046872];valine biosynthetic process [GO:0009099];4 iron, 4 sulfur cluster binding [GO:0051539]	valine biosynthetic process [GO:0009099];isoleucine biosynthetic process [GO:0009097]	dihydroxy-acid dehydratase activity [GO:0004160];metal ion binding [GO:0046872];4 iron, 4 sulfur cluster binding [GO:0051539]					323.31	108130000000	955	59.579	4701200000	118730000
29.7854	29.7141	29.9843	29.6923	29.6691	29.2638	29.1862	29.3411	28.7469	29.0656	29.6654	29.5266	29.4962	29.7634	29.485	By MS/MS	By MS/MS	By MS/MS	By MS/MS	By MS/MS	By MS/MS	By MS/MS	By MS/MS	By MS/MS	By MS/MS	By MS/MS	By MS/MS	By MS/MS	By MS/MS	By MS/MS	By MS/MS	By MS/MS	By MS/MS	By MS/MS	By MS/MS	+							SIGNAL 1 19 {ECO:0000256|SAM:SignalP}.		323.31	13755000000	213	33.164	916970000	53562000
30.0628	29.857	29.8811	30.089	30.1109	29.2386	29.3643	29.5855	29.3	29.3413	29.5302	29.4852	29.5345	29.3283	29.4841	By MS/MS	By MS/MS	By MS/MS	By MS/MS	By MS/MS	By MS/MS	By MS/MS	By MS/MS	By MS/MS	By MS/MS	By MS/MS	By MS/MS	By MS/MS	By MS/MS	By MS/MS	By MS/MS	By MS/MS	By MS/MS	By MS/MS	By MS/MS	+	+	regulation of DNA-templated transcription, elongation [GO:0032784];RNA polymerase binding [GO:0070063];transcription, DNA-templated [GO:0006351];translation elongation factor activity [GO:0003746];DNA binding [GO:0003677]	transcription, DNA-templated [GO:0006351];regulation of DNA-templated transcription, elongation [GO:0032784]	RNA polymerase binding [GO:0070063];translation elongation factor activity [GO:0003746];DNA binding [GO:0003677]					323.31	14410000000	258	18.057	1601100000	61758000
30.8503	30.8802	30.8332	30.8295	30.9144	30.2437	30.1569	30.3678	30.0984	30.2716	30.1597	30.1848	30.2741	30.1512	30.2052	By MS/MS	By MS/MS	By MS/MS	By MS/MS	By MS/MS	By MS/MS	By MS/MS	By MS/MS	By MS/MS	By MS/MS	By MS/MS	By MS/MS	By MS/MS	By MS/MS	By MS/MS	By MS/MS	By MS/MS	By MS/MS	By MS/MS	By MS/MS	+	+	methionine adenosyltransferase activity [GO:0004478];S-adenosylmethionine biosynthetic process [GO:0006556];ATP binding [GO:0005524]	S-adenosylmethionine biosynthetic process [GO:0006556]	methionine adenosyltransferase activity [GO:0004478];ATP binding [GO:0005524]					323.31	29837000000	406	43.5	1356200000	114260000
30.0836	29.8398	29.9083	29.9841	30.0156	29.2195	29.2486	29.5296	29.3433	29.3247	29.6746	29.718	29.7064	29.7922	29.6239	By MS/MS	By MS/MS	By MS/MS	By MS/MS	By MS/MS	By MS/MS	By MS/MS	By MS/MS	By MS/MS	By MS/MS	By MS/MS	By MS/MS	By MS/MS	By MS/MS	By MS/MS	By MS/MS	By MS/MS	By MS/MS	By MS/MS	By MS/MS	+	+	fructose 1,6-bisphosphate 1-phosphatase activity [GO:0042132];gluconeogenesis [GO:0006094];metal ion binding [GO:0046872];cytoplasm [GO:0005737]	gluconeogenesis [GO:0006094]	metal ion binding [GO:0046872];fructose 1,6-bisphosphate 1-phosphatase activity [GO:0042132]	cytoplasm [GO:0005737]			SUBCELLULAR LOCATION: Cytoplasm {ECO:0000255|HAMAP-Rule:MF_01855}.	323.31	14737000000	259	32.053	921030000	35235000
31.3004	31.3666	31.2451	31.237	31.3017	31.0377	30.6188	30.4607	30.5267	30.6895	31.333	31.3142	31.239	31.2254	31.1662	By MS/MS	By MS/MS	By MS/MS	By MS/MS	By MS/MS	By MS/MS	By MS/MS	By MS/MS	By MS/MS	By MS/MS	By MS/MS	By MS/MS	By MS/MS	By MS/MS	By MS/MS	By MS/MS	By MS/MS	By MS/MS	By MS/MS	By MS/MS	+		signal transducer activity [GO:0004871];membrane [GO:0016020]		signal transducer activity [GO:0004871]	membrane [GO:0016020]				323.31	41759000000	474	41.185	1898100000	114310000
NaN	25.2356	25.5335	25.3041	NaN	24.63	NaN	NaN	NaN	NaN	NaN	NaN	NaN	NaN	NaN	By MS/MS					By MS/MS	By MS/MS	By MS/MS	By MS/MS	By MS/MS	By matching	By matching	By matching		By MS/MS	By matching	By MS/MS	By MS/MS	By matching	By matching										47.043	372380000	22	10.251	74475000	979970
30.7042	30.7136	30.6611	30.7055	30.6597	29.9843	30.0711	30.1659	29.9372	30.182	29.839	29.9591	29.908	29.8432	29.9852	By MS/MS	By MS/MS	By MS/MS	By MS/MS	By MS/MS	By MS/MS	By MS/MS	By MS/MS	By MS/MS	By MS/MS	By MS/MS	By MS/MS	By MS/MS	By MS/MS	By MS/MS	By MS/MS	By MS/MS	By MS/MS	By MS/MS	By MS/MS	+	+	5S rRNA binding [GO:0008097];structural constituent of ribosome [GO:0003735];translation [GO:0006412];ribosome [GO:0005840]	translation [GO:0006412]	structural constituent of ribosome [GO:0003735];5S rRNA binding [GO:0008097]	ribosome [GO:0005840]				202.77	25581000000	400	19.598	2325500000	123740000
NaN	NaN	NaN	22.6974	NaN	NaN	NaN	NaN	NaN	NaN	NaN	NaN	NaN	NaN	NaN			By matching	By matching	By MS/MS	By matching	By matching	By matching	By matching	By matching	By MS/MS	By MS/MS	By MS/MS	By matching	By MS/MS	By MS/MS	By MS/MS	By matching	By matching				integral component of membrane [GO:0016021]			integral component of membrane [GO:0016021]				28.094	157710000	12	50.75	6308200	0
29.0838	29.1996	29.2854	29.169	29.2436	28.8057	28.5984	28.6392	28.4832	28.3617	28.7877	28.8455	29.2303	28.6856	28.9741	By MS/MS	By MS/MS	By MS/MS	By MS/MS	By MS/MS	By MS/MS	By MS/MS	By MS/MS	By MS/MS	By MS/MS	By MS/MS	By MS/MS	By MS/MS	By MS/MS	By MS/MS	By MS/MS	By MS/MS	By MS/MS	By MS/MS	By MS/MS	+	+	metal ion binding [GO:0046872];3-deoxy-manno-octulosonate-8-phosphatase activity [GO:0019143]		metal ion binding [GO:0046872];3-deoxy-manno-octulosonate-8-phosphatase activity [GO:0019143]					167.36	8690400000	119	18.243	790040000	11954000
27.8418	27.693	27.9631	27.6335	27.744	27.2445	27.2186	27.1588	27.194	27.0412	27.3399	27.277	27.3393	27.2949	27.4547	By MS/MS	By MS/MS	By MS/MS	By matching	By MS/MS	By MS/MS	By MS/MS	By MS/MS	By MS/MS	By MS/MS	By MS/MS	By MS/MS	By matching	By MS/MS	By MS/MS	By MS/MS	By matching	By MS/MS	By matching	By MS/MS	+	+								68.04	3039800000	63	18.337	337760000	15210000
29.9971	30.0823	30.0942	29.9176	30.1765	29.833	29.1232	29.4655	29.299	29.5446	29.3921	29.5802	29.6817	29.5837	29.7138	By MS/MS	By MS/MS	By MS/MS	By MS/MS	By MS/MS	By MS/MS	By MS/MS	By MS/MS	By MS/MS	By MS/MS	By MS/MS	By MS/MS	By MS/MS	By MS/MS	By MS/MS	By MS/MS	By MS/MS	By MS/MS	By MS/MS	By MS/MS	+	+	thiamine biosynthetic process [GO:0009228];catalytic activity [GO:0003824]	thiamine biosynthetic process [GO:0009228]	catalytic activity [GO:0003824]					274.15	17165000000	265	27.033	1144300000	73293000
29.9435	30.2497	30.0841	30.1	29.8979	29.2111	29.3765	29.6815	29.4039	29.6111	29.8047	29.9211	29.9109	30.0499	29.8914	By MS/MS	By MS/MS	By MS/MS	By MS/MS	By MS/MS	By MS/MS	By MS/MS	By MS/MS	By MS/MS	By MS/MS	By MS/MS	By MS/MS	By MS/MS	By MS/MS	By MS/MS	By MS/MS	By MS/MS	By MS/MS	By MS/MS	By MS/MS	+		ATP binding [GO:0005524];ATP phosphoribosyltransferase activity [GO:0003879];histidine biosynthetic process [GO:0000105];cytoplasm [GO:0005737]	histidine biosynthetic process [GO:0000105]	ATP phosphoribosyltransferase activity [GO:0003879];ATP binding [GO:0005524]	cytoplasm [GO:0005737]			SUBCELLULAR LOCATION: Cytoplasm {ECO:0000255|HAMAP-Rule:MF_01018}.	126.31	16706000000	207	22.609	2088200000	66046000
29.6543	29.8148	29.6609	29.8744	29.9086	29.0081	29.3375	29.2808	29.2456	29.0925	29.5744	29.5282	29.6848	29.5246	29.6405	By MS/MS	By MS/MS	By MS/MS	By MS/MS	By MS/MS	By MS/MS	By MS/MS	By MS/MS	By MS/MS	By MS/MS	By MS/MS	By MS/MS	By MS/MS	By MS/MS	By MS/MS	By MS/MS	By MS/MS	By MS/MS	By MS/MS	By MS/MS	+	+	L-serine biosynthetic process [GO:0006564];O-phospho-L-serine:2-oxoglutarate aminotransferase activity [GO:0004648];pyridoxal phosphate binding [GO:0030170];pyridoxine biosynthetic process [GO:0008615];cytoplasm [GO:0005737]	pyridoxine biosynthetic process [GO:0008615];L-serine biosynthetic process [GO:0006564]	pyridoxal phosphate binding [GO:0030170];O-phospho-L-serine:2-oxoglutarate aminotransferase activity [GO:0004648]	cytoplasm [GO:0005737]			SUBCELLULAR LOCATION: Cytoplasm {ECO:0000256|HAMAP-Rule:MF_00160}.	255.74	13201000000	268	39.667	733380000	21641000
29.5594	29.5274	29.4343	29.3876	29.4348	28.8888	28.827	28.8698	28.8399	28.9752	29.1235	29.1447	29.3611	29.1171	29.2602	By MS/MS	By MS/MS	By MS/MS	By MS/MS	By MS/MS	By MS/MS	By MS/MS	By MS/MS	By MS/MS	By MS/MS	By MS/MS	By MS/MS	By MS/MS	By MS/MS	By MS/MS	By MS/MS	By MS/MS	By MS/MS	By MS/MS	By MS/MS	+	+	carbohydrate metabolic process [GO:0005975];pentose-phosphate shunt [GO:0006098];sedoheptulose-7-phosphate:D-glyceraldehyde-3-phosphate glyceronetransferase activity [GO:0004801];cytoplasm [GO:0005737]	pentose-phosphate shunt [GO:0006098];carbohydrate metabolic process [GO:0005975]	sedoheptulose-7-phosphate:D-glyceraldehyde-3-phosphate glyceronetransferase activity [GO:0004801]	cytoplasm [GO:0005737]			SUBCELLULAR LOCATION: Cytoplasm {ECO:0000256|HAMAP-Rule:MF_00493, ECO:0000256|SAAS:SAAS00399167}.	323.31	12199000000	245	37.41	580900000	35337000
33.3354	33.454	33.1823	33.1893	33.1643	32.4356	32.7807	32.737	32.7868	32.6509	33.1484	33.1866	33.1016	33.1491	33.1292	By MS/MS	By MS/MS	By MS/MS	By MS/MS	By MS/MS	By MS/MS	By MS/MS	By MS/MS	By MS/MS	By MS/MS	By MS/MS	By MS/MS	By MS/MS	By MS/MS	By MS/MS	By MS/MS	By MS/MS	By MS/MS	By MS/MS	By MS/MS	+		glucose metabolic process [GO:0006006];NADP binding [GO:0050661];oxidoreductase activity, acting on the aldehyde or oxo group of donors, NAD or NADP as acceptor [GO:0016620];NAD binding [GO:0051287]	glucose metabolic process [GO:0006006]	NADP binding [GO:0050661];oxidoreductase activity, acting on the aldehyde or oxo group of donors, NAD or NADP as acceptor [GO:0016620];NAD binding [GO:0051287]					323.31	156560000000	1138	36.364	8698000000	444070000
31.7444	31.7614	31.7264	31.811	31.7512	31.179	31.1469	31.1279	31.2343	31.1775	31.3026	31.2578	31.2871	31.2918	31.3061	By MS/MS	By MS/MS	By MS/MS	By MS/MS	By MS/MS	By MS/MS	By MS/MS	By MS/MS	By MS/MS	By MS/MS	By MS/MS	By MS/MS	By MS/MS	By MS/MS	By MS/MS	By MS/MS	By MS/MS	By MS/MS	By MS/MS	By MS/MS	+	+	ATP binding [GO:0005524];metal ion binding [GO:0046872];methionine-tRNA ligase activity [GO:0004825];methionyl-tRNA aminoacylation [GO:0006431];tRNA binding [GO:0000049];cytoplasm [GO:0005737]	methionyl-tRNA aminoacylation [GO:0006431]	metal ion binding [GO:0046872];methionine-tRNA ligase activity [GO:0004825];tRNA binding [GO:0000049];ATP binding [GO:0005524]	cytoplasm [GO:0005737]			SUBCELLULAR LOCATION: Cytoplasm {ECO:0000256|HAMAP-Rule:MF_01228, ECO:0000256|SAAS:SAAS00654270}.	323.31	53895000000	765	71.668	1381900000	69447000
27.0255	27.2679	27.1809	27.1897	27.1609	26.3396	26.5334	26.9538	26.6698	26.4289	26.8565	26.6305	26.8162	26.9636	27.0561	By MS/MS	By MS/MS	By MS/MS	By MS/MS	By MS/MS	By MS/MS	By MS/MS	By MS/MS	By MS/MS	By MS/MS	By MS/MS	By MS/MS	By MS/MS	By MS/MS	By MS/MS	By MS/MS	By MS/MS	By matching	By MS/MS	By MS/MS	+	+	ATP binding [GO:0005524];selenocysteinyl-tRNA(Sec) biosynthetic process [GO:0097056];serine-tRNA ligase activity [GO:0004828];seryl-tRNA aminoacylation [GO:0006434];cytoplasm [GO:0005737]	seryl-tRNA aminoacylation [GO:0006434];selenocysteinyl-tRNA(Sec) biosynthetic process [GO:0097056]	serine-tRNA ligase activity [GO:0004828];ATP binding [GO:0005524]	cytoplasm [GO:0005737]			SUBCELLULAR LOCATION: Cytoplasm {ECO:0000255|HAMAP-Rule:MF_00176}.	210.18	2720100000	78	46.509	104620000	8922100
29.468	29.8831	29.6354	29.537	29.4794	29.2629	29.0437	28.8976	29.0139	28.8866	28.1264	28.5255	28.6613	28.6981	28.5139	By MS/MS	By MS/MS	By MS/MS	By MS/MS	By MS/MS	By MS/MS	By MS/MS	By MS/MS	By MS/MS	By MS/MS	By MS/MS	By MS/MS	By MS/MS	By MS/MS	By MS/MS	By MS/MS	By MS/MS	By MS/MS	By MS/MS	By MS/MS	+	+	structural constituent of ribosome [GO:0003735];translation [GO:0006412];ribosome [GO:0005840]	translation [GO:0006412]	structural constituent of ribosome [GO:0003735]	ribosome [GO:0005840]				44.192	10948000000	100	14.027	1824700000	106250000
NaN	NaN	NaN	NaN	NaN	NaN	NaN	NaN	NaN	NaN	NaN	25.5236	NaN	NaN	NaN						By matching	By matching	By matching	By MS/MS	By MS/MS	By matching		By matching	By matching	By matching	By matching	By matching	By matching	By matching	By MS/MS			carboxy-lyase activity [GO:0016831];nor-spermidine biosynthetic process [GO:0045312];spermidine biosynthetic process [GO:0008295];cytoplasm [GO:0005737]	spermidine biosynthetic process [GO:0008295];nor-spermidine biosynthetic process [GO:0045312]	carboxy-lyase activity [GO:0016831]	cytoplasm [GO:0005737]			SUBCELLULAR LOCATION: Cytoplasm {ECO:0000256|PIRNR:PIRNR038941}.	2.9307	276430000	2	42.004	15357000	0
29.8103	29.6267	29.7686	29.8805	29.8785	28.7918	29.2483	29.5627	29.2966	29.1875	28.9929	29.1738	29.2642	29.5611	29.2948	By MS/MS	By matching	By MS/MS	By MS/MS	By MS/MS	By MS/MS	By MS/MS	By MS/MS	By MS/MS	By MS/MS	By MS/MS	By MS/MS	By MS/MS	By MS/MS	By MS/MS	By MS/MS	By MS/MS	By MS/MS	By MS/MS	By MS/MS	+	+	oxidoreductase activity [GO:0016491]		oxidoreductase activity [GO:0016491]					168.36	12130000000	181	20.232	1213000000	12060000
32.0894	32.0994	32.0592	32.274	32.2178	31.671	31.6175	31.5033	31.5442	31.5396	31.1113	30.9553	31.0117	31.1365	31.2653	By MS/MS	By MS/MS	By MS/MS	By MS/MS	By MS/MS	By MS/MS	By MS/MS	By MS/MS	By MS/MS	By MS/MS	By MS/MS	By MS/MS	By MS/MS	By MS/MS	By MS/MS	By MS/MS	By MS/MS	By MS/MS	By MS/MS	By MS/MS	+	+	regulation of translation [GO:0006417];rRNA binding [GO:0019843];structural constituent of ribosome [GO:0003735];translation [GO:0006412];tRNA binding [GO:0000049];large ribosomal subunit [GO:0015934]	translation [GO:0006412];regulation of translation [GO:0006417]	structural constituent of ribosome [GO:0003735];tRNA binding [GO:0000049];rRNA binding [GO:0019843]	large ribosomal subunit [GO:0015934]				323.31	65416000000	500	24.97	5451300000	270930000
32.2655	32.3161	32.192	32.1418	32.0936	31.4929	31.632	31.6474	31.6495	31.7313	31.551	31.4601	31.3423	31.2922	31.4504	By MS/MS	By MS/MS	By MS/MS	By MS/MS	By MS/MS	By MS/MS	By MS/MS	By MS/MS	By MS/MS	By MS/MS	By MS/MS	By MS/MS	By MS/MS	By MS/MS	By MS/MS	By MS/MS	By MS/MS	By MS/MS	By MS/MS	By MS/MS	+	+	rRNA binding [GO:0019843];structural constituent of ribosome [GO:0003735];transferase activity [GO:0016740];translation [GO:0006412];large ribosomal subunit [GO:0015934]	translation [GO:0006412]	structural constituent of ribosome [GO:0003735];transferase activity [GO:0016740];rRNA binding [GO:0019843]	large ribosomal subunit [GO:0015934]				323.31	76855000000	871	30.252	6986800000	436910000
28.4189	28.4866	28.6423	28.8158	28.9801	28.4004	28.2228	27.9767	28.0197	27.8765	28.1098	28.1716	28.294	28.0284	28.0609	By MS/MS	By MS/MS	By MS/MS	By MS/MS	By MS/MS	By MS/MS	By MS/MS	By MS/MS	By MS/MS	By MS/MS	By MS/MS	By MS/MS	By MS/MS	By MS/MS	By MS/MS	By MS/MS	By MS/MS	By MS/MS	By MS/MS	By MS/MS	+	+	metal ion binding [GO:0046872];proteasome core complex [GO:0005839];proteolysis involved in cellular protein catabolic process [GO:0051603];threonine-type endopeptidase activity [GO:0004298];HslUV protease complex [GO:0009376]	proteolysis involved in cellular protein catabolic process [GO:0051603]	threonine-type endopeptidase activity [GO:0004298];metal ion binding [GO:0046872]	proteasome core complex [GO:0005839];HslUV protease complex [GO:0009376]			SUBCELLULAR LOCATION: Cytoplasm {ECO:0000255|HAMAP-Rule:MF_00248}.	78.88	6364900000	140	19.619	636490000	27470000
NaN	NaN	NaN	26.6502	NaN	NaN	NaN	NaN	NaN	NaN	NaN	NaN	NaN	NaN	NaN						By MS/MS	By matching		By MS/MS	By matching							By matching	By matching	By matching				endonuclease activity [GO:0004519];metal ion binding [GO:0046872];metalloendopeptidase activity [GO:0004222];rRNA processing [GO:0006364];cytoplasm [GO:0005737]	rRNA processing [GO:0006364]	metal ion binding [GO:0046872];metalloendopeptidase activity [GO:0004222];endonuclease activity [GO:0004519]	cytoplasm [GO:0005737]			SUBCELLULAR LOCATION: Cytoplasm {ECO:0000255|HAMAP-Rule:MF_00009}.	4.0317	647960000	2	15.072	129590000	0
28.3068	28.2954	28.5608	28.3461	28.5482	27.9075	28.0661	27.6646	27.5522	28.0295	27.5785	27.6933	27.6304	27.9826	27.6516	By MS/MS	By MS/MS	By MS/MS	By MS/MS	By MS/MS	By MS/MS	By MS/MS	By MS/MS	By MS/MS	By MS/MS	By MS/MS	By MS/MS	By MS/MS	By MS/MS	By MS/MS	By MS/MS	By MS/MS	By MS/MS	By MS/MS	By MS/MS	+	+	DNA binding [GO:0003677];phosphorelay signal transduction system [GO:0000160];regulation of transcription, DNA-templated [GO:0006355];transcription, DNA-templated [GO:0006351];intracellular [GO:0005622]	regulation of transcription, DNA-templated [GO:0006355];transcription, DNA-templated [GO:0006351];phosphorelay signal transduction system [GO:0000160]	DNA binding [GO:0003677]	intracellular [GO:0005622]				242.05	4947000000	98	25.201	329800000	20430000
31.0892	30.939	31.1424	31.182	31.2858	30.6885	30.5046	30.5999	30.6118	30.4119	30.6549	30.8562	30.9191	30.9076	30.7912	By MS/MS	By MS/MS	By MS/MS	By MS/MS	By MS/MS	By MS/MS	By MS/MS	By MS/MS	By MS/MS	By MS/MS	By MS/MS	By MS/MS	By MS/MS	By MS/MS	By MS/MS	By MS/MS	By MS/MS	By MS/MS	By MS/MS	By MS/MS	+	+	oxidoreductase activity [GO:0016491];metal ion binding [GO:0046872]		oxidoreductase activity [GO:0016491];metal ion binding [GO:0046872]					323.31	36595000000	499	41.416	1829700000	99144000
NaN	NaN	23.5298	NaN	NaN	NaN	NaN	NaN	NaN	NaN	NaN	NaN	NaN	NaN	NaN			By matching	By matching				By matching		By MS/MS	By matching																			4.6714	44782000	2	32.853	3444700	0
26.3838	26.9901	27.0679	26.8533	26.289	26.4028	25.8507	27.3077	NaN	26.9068	26.333	NaN	26.7358	26.3964	27.3605	By MS/MS	By MS/MS	By MS/MS	By MS/MS	By MS/MS	By MS/MS	By MS/MS	By MS/MS	By MS/MS	By MS/MS	By MS/MS	By MS/MS	By MS/MS	By MS/MS	By matching	By MS/MS	By matching	By MS/MS	By MS/MS	By MS/MS			membrane [GO:0016020];phosphorelay sensor kinase activity [GO:0000155];intracellular [GO:0005622]		phosphorelay sensor kinase activity [GO:0000155]	membrane [GO:0016020];intracellular [GO:0005622]				223.64	5050700000	109	48.462	202030000	38969000
NaN	NaN	NaN	25.4451	NaN	NaN	NaN	NaN	NaN	NaN	NaN	NaN	NaN	NaN	NaN	By MS/MS	By MS/MS	By matching	By MS/MS	By MS/MS	By matching	By matching	By matching	By MS/MS	By matching	By matching	By matching	By matching	By MS/MS	By matching			By matching					transferase activity [GO:0016740]		transferase activity [GO:0016740]					2.848	500310000	7	42.686	31270000	2701500
31.3491	31.2926	31.2593	31.1734	31.4629	30.5943	30.8457	30.7953	30.7482	30.8977	30.9559	30.969	31.0072	31.0342	30.8638	By MS/MS	By MS/MS	By MS/MS	By MS/MS	By MS/MS	By MS/MS	By MS/MS	By MS/MS	By MS/MS	By MS/MS	By MS/MS	By MS/MS	By MS/MS	By MS/MS	By MS/MS	By MS/MS	By MS/MS	By MS/MS	By MS/MS	By MS/MS	+	+	histidine biosynthetic process [GO:0000105];NAD binding [GO:0051287];zinc ion binding [GO:0008270];histidinol dehydrogenase activity [GO:0004399]	histidine biosynthetic process [GO:0000105]	NAD binding [GO:0051287];zinc ion binding [GO:0008270];histidinol dehydrogenase activity [GO:0004399]					323.31	39821000000	517	46.601	2095800000	98218000
31.7707	31.8732	31.8291	31.7523	31.8521	31.2824	31.2516	31.2761	31.3803	31.2502	31.3763	31.3906	31.3393	31.4568	31.5075	By MS/MS	By MS/MS	By MS/MS	By MS/MS	By MS/MS	By MS/MS	By MS/MS	By MS/MS	By MS/MS	By MS/MS	By MS/MS	By MS/MS	By MS/MS	By MS/MS	By MS/MS	By MS/MS	By MS/MS	By MS/MS	By MS/MS	By MS/MS	+	+	'de novo' IMP biosynthetic process [GO:0006189];glutamine metabolic process [GO:0006541];magnesium ion binding [GO:0000287];nucleoside metabolic process [GO:0009116];purine nucleobase biosynthetic process [GO:0009113];amidophosphoribosyltransferase activity [GO:0004044]	glutamine metabolic process [GO:0006541];nucleoside metabolic process [GO:0009116];purine nucleobase biosynthetic process [GO:0009113];'de novo' IMP biosynthetic process [GO:0006189]	magnesium ion binding [GO:0000287];amidophosphoribosyltransferase activity [GO:0004044]					323.31	50554000000	707	49.611	2106400000	58227000
32.5292	32.448	32.4476	32.4702	32.6359	32.025	32.0148	31.9421	32.0763	31.9848	32.056	32.051	32.077	32.2537	32.131	By MS/MS	By MS/MS	By MS/MS	By MS/MS	By MS/MS	By MS/MS	By MS/MS	By MS/MS	By MS/MS	By MS/MS	By MS/MS	By MS/MS	By MS/MS	By MS/MS	By MS/MS	By MS/MS	By MS/MS	By MS/MS	By MS/MS	By MS/MS	+	+	biosynthetic process [GO:0009058];transaminase activity [GO:0008483];pyridoxal phosphate binding [GO:0030170]	biosynthetic process [GO:0009058]	transaminase activity [GO:0008483];pyridoxal phosphate binding [GO:0030170]					323.31	85772000000	848	45.17	3898700000	134400000
26.8392	26.5488	26.2356	26.8553	26.2666	26.2645	26.1793	26.0858	25.927	25.8068	26.2149	25.9241	25.9789	25.7524	26.0377	By MS/MS	By MS/MS	By MS/MS	By MS/MS	By MS/MS	By MS/MS	By matching	By MS/MS	By MS/MS	By MS/MS	By MS/MS	By MS/MS	By MS/MS	By MS/MS	By MS/MS	By matching	By MS/MS	By matching	By MS/MS	By MS/MS	+	+	leucine biosynthetic process [GO:0009098];3-isopropylmalate dehydratase activity [GO:0003861]	leucine biosynthetic process [GO:0009098]	3-isopropylmalate dehydratase activity [GO:0003861]					31.497	1653900000	50	17.747	165390000	7485100
NaN	24.6455	24.7754	NaN	NaN	NaN	NaN	NaN	NaN	NaN	NaN	NaN	NaN	NaN	NaN	By matching	By MS/MS	By MS/MS	By MS/MS		By MS/MS	By MS/MS	By MS/MS	By MS/MS	By MS/MS	By matching	By matching						By matching					ribosome biogenesis [GO:0042254];GTP binding [GO:0005525]	ribosome biogenesis [GO:0042254]	GTP binding [GO:0005525]					24.644	214270000	17	52.767	8241300	858750
NaN	NaN	NaN	22.9961	NaN	NaN	NaN	NaN	NaN	NaN	NaN	NaN	NaN	NaN	NaN	By MS/MS	By matching	By matching		By matching		By matching	By matching	By MS/MS	By matching							By matching						4-hydroxythreonine-4-phosphate dehydrogenase activity [GO:0050570];metal ion binding [GO:0046872];NAD binding [GO:0051287];pyridoxine biosynthetic process [GO:0008615];cytoplasm [GO:0005737]	pyridoxine biosynthetic process [GO:0008615]	metal ion binding [GO:0046872];NAD binding [GO:0051287];4-hydroxythreonine-4-phosphate dehydrogenase activity [GO:0050570]	cytoplasm [GO:0005737]			SUBCELLULAR LOCATION: Cytoplasm {ECO:0000255|HAMAP-Rule:MF_02086}.	2.9586	81919000	1	33.925	5851400	0
25.9188	25.6768	25.9882	26.0315	25.6811	25.3033	25.3465	25.5203	25.3226	25.3717	NaN	NaN	25.0984	NaN	25.1999	By MS/MS	By MS/MS	By MS/MS	By MS/MS	By MS/MS	By MS/MS	By MS/MS	By MS/MS	By MS/MS	By MS/MS	By MS/MS	By MS/MS	By matching	By MS/MS	By matching	By matching	By matching	By MS/MS	By matching	By MS/MS	+	+								81.042	994450000	42	23.344	82870000	5910800
30.1901	30.4392	30.3032	30.3023	30.1827	29.5915	29.8372	29.806	29.6706	30.1242	29.7597	29.5025	29.4553	29.7826	29.4853	By MS/MS	By MS/MS	By MS/MS	By MS/MS	By MS/MS	By MS/MS	By MS/MS	By MS/MS	By MS/MS	By MS/MS	By MS/MS	By MS/MS	By MS/MS	By MS/MS	By MS/MS	By MS/MS	By MS/MS	By MS/MS	By MS/MS	By MS/MS	+	+	metal ion binding [GO:0046872];oxidoreductase activity, acting on the CH-CH group of donors [GO:0016627];tricarboxylic acid cycle [GO:0006099];integral component of membrane [GO:0016021]	tricarboxylic acid cycle [GO:0006099]	oxidoreductase activity, acting on the CH-CH group of donors [GO:0016627];metal ion binding [GO:0046872]	integral component of membrane [GO:0016021]				113.55	21400000000	216	29.577	3057200000	202670000
28.752	28.7376	28.666	28.6729	28.9177	28.3659	28.1233	28.468	28.1122	28.3009	28.3593	28.2001	28.2717	28.4419	28.1375	By MS/MS	By MS/MS	By MS/MS	By MS/MS	By MS/MS	By MS/MS	By MS/MS	By MS/MS	By MS/MS	By MS/MS	By MS/MS	By MS/MS	By matching	By MS/MS	By MS/MS	By MS/MS	By MS/MS	By MS/MS	By MS/MS	By MS/MS	+	+	high-affinity iron ion transmembrane transport [GO:0006827];iron ion transmembrane transporter activity [GO:0005381];high-affinity iron permease complex [GO:0033573]	high-affinity iron ion transmembrane transport [GO:0006827]	iron ion transmembrane transporter activity [GO:0005381]	high-affinity iron permease complex [GO:0033573]				100.75	7161500000	102	70.785	246950000	15631000
31.4175	31.5	31.4961	31.4662	31.4365	31.1241	31.0371	31.0881	30.8647	30.832	30.8696	30.9456	30.9671	30.6995	30.9357	By MS/MS	By MS/MS	By MS/MS	By MS/MS	By MS/MS	By MS/MS	By MS/MS	By MS/MS	By MS/MS	By MS/MS	By MS/MS	By MS/MS	By MS/MS	By MS/MS	By MS/MS	By MS/MS	By MS/MS	By MS/MS	By MS/MS	By MS/MS	+	+	protein folding [GO:0006457];peptidyl-prolyl cis-trans isomerase activity [GO:0003755]	protein folding [GO:0006457]	peptidyl-prolyl cis-trans isomerase activity [GO:0003755]					323.31	45298000000	396	17.841	7549700000	529930000
27.9446	27.9247	27.8131	27.9487	27.3561	26.9488	27.3413	27.5906	27.2639	27.4745	27.5515	27.635	27.6119	27.4729	27.6057	By MS/MS	By MS/MS	By MS/MS	By MS/MS	By MS/MS	By MS/MS	By MS/MS	By MS/MS	By MS/MS	By MS/MS	By MS/MS	By MS/MS	By MS/MS	By MS/MS	By MS/MS	By MS/MS	By MS/MS	By MS/MS	By MS/MS	By MS/MS	+		methyltransferase activity [GO:0008168]		methyltransferase activity [GO:0008168]					128.48	3250900000	92	26.018	232210000	11842000
28.3822	28.2976	28.3356	28.5478	28.5988	27.7808	28.0055	27.9284	27.8708	28.2274	28.1011	27.6837	28.2374	28.4837	28.111	By MS/MS	By MS/MS	By MS/MS	By MS/MS	By MS/MS	By MS/MS	By MS/MS	By MS/MS	By MS/MS	By MS/MS	By MS/MS	By MS/MS	By MS/MS	By MS/MS	By MS/MS	By MS/MS	By MS/MS	By MS/MS	By MS/MS	By MS/MS	+		arginine catabolic process [GO:0006527];spermidine biosynthetic process [GO:0008295];arginine decarboxylase activity [GO:0008792]	spermidine biosynthetic process [GO:0008295];arginine catabolic process [GO:0006527]	arginine decarboxylase activity [GO:0008792]					166.42	6361600000	121	69.287	205210000	9598400
28.3854	28.5788	28.3231	28.3905	28.3256	27.9494	28.0561	27.7013	28.0178	27.9817	28.2631	28.4516	28.3146	28.2202	27.9409	By MS/MS	By MS/MS	By MS/MS	By MS/MS	By MS/MS	By MS/MS	By MS/MS	By MS/MS	By MS/MS	By MS/MS	By MS/MS	By MS/MS	By MS/MS	By MS/MS	By MS/MS	By MS/MS	By MS/MS	By MS/MS	By MS/MS	By MS/MS	+		'de novo' IMP biosynthetic process [GO:0006189];metal ion binding [GO:0046872];phosphoribosylamine-glycine ligase activity [GO:0004637];purine nucleobase biosynthetic process [GO:0009113];ATP binding [GO:0005524]	purine nucleobase biosynthetic process [GO:0009113];'de novo' IMP biosynthetic process [GO:0006189]	metal ion binding [GO:0046872];phosphoribosylamine-glycine ligase activity [GO:0004637];ATP binding [GO:0005524]					81.514	5532800000	142	44.943	251490000	10363000
26.7925	26.7813	26.9487	26.8364	26.9203	26.9855	26.4016	25.7453	26.5832	26.2694	26.4726	26.2865	26.3167	26.2715	26.462	By MS/MS	By MS/MS	By MS/MS	By MS/MS	By MS/MS	By MS/MS	By MS/MS	By MS/MS	By MS/MS	By MS/MS	By matching	By MS/MS	By MS/MS	By MS/MS	By MS/MS	By MS/MS	By MS/MS	By MS/MS	By MS/MS	By MS/MS		+	integral component of membrane [GO:0016021]			integral component of membrane [GO:0016021]				17.683	2253600000	53	45.236	97983000	8781300
29.3496	29.4562	29.3942	29.3222	29.4141	29.2256	28.9827	28.7252	28.8495	28.8658	28.6389	28.6583	28.6568	28.7151	28.5961	By MS/MS	By MS/MS	By MS/MS	By MS/MS	By MS/MS	By MS/MS	By MS/MS	By MS/MS	By MS/MS	By MS/MS	By MS/MS	By MS/MS	By MS/MS	By MS/MS	By MS/MS	By MS/MS	By MS/MS	By MS/MS	By MS/MS	By MS/MS	+	+	cell morphogenesis [GO:0000902];cell wall organization [GO:0071555];glucosamine-1-phosphate N-acetyltransferase activity [GO:0019134];lipid A biosynthetic process [GO:0009245];lipopolysaccharide biosynthetic process [GO:0009103];magnesium ion binding [GO:0000287];peptidoglycan biosynthetic process [GO:0009252];regulation of cell shape [GO:0008360];UDP-N-acetylglucosamine biosynthetic process [GO:…	cell wall organization [GO:0071555];lipid A biosynthetic process [GO:0009245];lipopolysaccharide biosynthetic process [GO:0009103];peptidoglycan biosynthetic process [GO:0009252];regulation of cell shape [GO:0008360];UDP-N-acetylglucosamine biosynthetic process [GO:0006048];cell morphogenesis [GO:0000902]	magnesium ion binding [GO:0000287];UDP-N-acetylglucosamine diphosphorylase activity [GO:0003977];glucosamine-1-phosphate N-acetyltransferase activity [GO:0019134]	cytoplasm [GO:0005737]			SUBCELLULAR LOCATION: Cytoplasm {ECO:0000255|HAMAP-Rule:MF_01631}.	234.04	12052000000	214	48.104	482100000	38243000
30.2573	30.0906	30.2309	30.2082	30.4016	29.3396	29.8648	29.9342	29.8769	29.889	29.5141	29.3593	29.3578	29.7233	29.4983	By MS/MS	By MS/MS	By MS/MS	By MS/MS	By MS/MS	By MS/MS	By MS/MS	By MS/MS	By MS/MS	By MS/MS	By MS/MS	By MS/MS	By MS/MS	By MS/MS	By MS/MS	By MS/MS	By MS/MS	By MS/MS	By MS/MS	By MS/MS	+	+	rRNA binding [GO:0019843];structural constituent of ribosome [GO:0003735];translation [GO:0006412];tRNA binding [GO:0000049];ribosome [GO:0005840]	translation [GO:0006412]	structural constituent of ribosome [GO:0003735];tRNA binding [GO:0000049];rRNA binding [GO:0019843]	ribosome [GO:0005840]				323.31	18773000000	242	13.8	2346600000	104190000
27.6592	27.7281	27.5092	27.8368	27.7268	27.2219	27.3667	27.2664	27.1977	27.1485	27.3813	27.0816	27.4511	27.3284	27.0668	By MS/MS	By MS/MS	By MS/MS	By MS/MS	By MS/MS	By MS/MS	By MS/MS	By MS/MS	By MS/MS	By MS/MS	By MS/MS	By MS/MS	By MS/MS	By matching	By MS/MS	By MS/MS	By MS/MS	By MS/MS	By MS/MS	By MS/MS	+	+	ATP binding [GO:0005524];'de novo' IMP biosynthetic process [GO:0006189];magnesium ion binding [GO:0000287];phosphoribosylformylglycinamidine synthase activity [GO:0004642];cytoplasm [GO:0005737]	'de novo' IMP biosynthetic process [GO:0006189]	magnesium ion binding [GO:0000287];phosphoribosylformylglycinamidine synthase activity [GO:0004642];ATP binding [GO:0005524]	cytoplasm [GO:0005737]			SUBCELLULAR LOCATION: Cytoplasm {ECO:0000256|HAMAP-Rule:MF_00420}.	57.2	3546000000	78	79.51	107460000	6349600
25.5943	NaN	25.3615	NaN	25.5816	NaN	NaN	25.7918	NaN	NaN	NaN	NaN	NaN	NaN	25.5168	By MS/MS	By MS/MS	By MS/MS	By MS/MS	By MS/MS	By matching	By matching	By matching	By matching	By matching	By MS/MS	By matching	By matching	By matching	By matching	By matching	By matching	By matching		By matching										18.115	676720000	17	28.514	56393000	5672400
30.561	30.6073	30.7716	30.6898	30.7867	30.0509	30.1702	30.2422	30.4185	30.3114	30.8519	30.8627	30.8667	30.9727	30.7849	By MS/MS	By MS/MS	By MS/MS	By MS/MS	By MS/MS	By MS/MS	By MS/MS	By MS/MS	By MS/MS	By MS/MS	By MS/MS	By MS/MS	By MS/MS	By MS/MS	By MS/MS	By MS/MS	By MS/MS	By MS/MS	By MS/MS	By MS/MS	+	+								323.31	25151000000	436	70.555	698650000	11391000
NaN	NaN	NaN	25.3505	NaN	NaN	NaN	NaN	NaN	NaN	NaN	NaN	NaN	NaN	NaN	By MS/MS	By matching	By MS/MS	By matching	By matching	By matching			By MS/MS		By matching	By matching	By matching	By matching	By matching	By matching	By matching	By matching	By MS/MS	By matching			plasma membrane [GO:0005886];serine transport [GO:0032329];symporter activity [GO:0015293];threonine transport [GO:0015826];integral component of membrane [GO:0016021]	threonine transport [GO:0015826];serine transport [GO:0032329]	symporter activity [GO:0015293]	plasma membrane [GO:0005886];integral component of membrane [GO:0016021]			Multi-pass membrane protein {ECO:0000255|HAMAP-Rule:MF_01582}.;SUBCELLULAR LOCATION: Cell inner membrane {ECO:0000255|HAMAP-Rule:MF_01582}	3.6228	756420000	8	42.597	63035000	5683700
30.4078	30.3422	30.383	30.4111	30.3847	29.8621	29.8829	30.0303	30.0691	29.918	29.9817	30.0193	30.0466	30.1066	30.1595	By MS/MS	By MS/MS	By MS/MS	By MS/MS	By MS/MS	By MS/MS	By MS/MS	By MS/MS	By MS/MS	By MS/MS	By MS/MS	By MS/MS	By MS/MS	By MS/MS	By MS/MS	By MS/MS	By MS/MS	By MS/MS	By MS/MS	By MS/MS	+	+	chemotaxis [GO:0006935];signal transducer activity [GO:0004871];integral component of membrane [GO:0016021]	chemotaxis [GO:0006935]	signal transducer activity [GO:0004871]	integral component of membrane [GO:0016021]				323.31	28446000000	348	65.943	888930000	87386000
29.9176	29.8649	29.9369	29.896	30.0367	29.2994	29.5509	29.4548	29.4744	29.7288	29.4569	29.5544	29.4931	29.6455	29.4439	By MS/MS	By MS/MS	By MS/MS	By MS/MS	By MS/MS	By MS/MS	By MS/MS	By MS/MS	By MS/MS	By MS/MS	By MS/MS	By MS/MS	By MS/MS	By MS/MS	By MS/MS	By MS/MS	By MS/MS	By MS/MS	By MS/MS	By MS/MS	+	+	ATPase activity [GO:0016887];iron-sulfur cluster binding [GO:0051536];metal ion binding [GO:0046872];ATP binding [GO:0005524]		ATP binding [GO:0005524];iron-sulfur cluster binding [GO:0051536];metal ion binding [GO:0046872];ATPase activity [GO:0016887]					323.31	24776000000	378	38.636	1238800000	160320000
30.0042	30.1339	30.1461	30.167	30.2667	29.8757	29.5351	29.7532	29.7281	29.7081	30.067	29.9307	30.0325	30.1082	30.0605	By MS/MS	By MS/MS	By MS/MS	By MS/MS	By MS/MS	By MS/MS	By MS/MS	By MS/MS	By MS/MS	By MS/MS	By MS/MS	By MS/MS	By MS/MS	By MS/MS	By MS/MS	By MS/MS	By MS/MS	By MS/MS	By MS/MS	By MS/MS	+		ATP binding [GO:0005524];gluconeogenesis [GO:0006094];kinase activity [GO:0016301];metal ion binding [GO:0046872];phosphoenolpyruvate carboxykinase (ATP) activity [GO:0004612];cytoplasm [GO:0005737]	gluconeogenesis [GO:0006094]	kinase activity [GO:0016301];metal ion binding [GO:0046872];phosphoenolpyruvate carboxykinase (ATP) activity [GO:0004612];ATP binding [GO:0005524]	cytoplasm [GO:0005737]			SUBCELLULAR LOCATION: Cytoplasm {ECO:0000256|HAMAP-Rule:MF_00453}.	323.31	20985000000	340	58.763	749470000	49533000
30.5033	30.513	30.213	30.3126	30.4371	30.2532	29.7989	29.9552	29.9669	29.8899	30.1173	29.9024	30.1315	30.1064	30.1977	By MS/MS	By MS/MS	By MS/MS	By MS/MS	By MS/MS	By MS/MS	By MS/MS	By MS/MS	By MS/MS	By MS/MS	By MS/MS	By MS/MS	By MS/MS	By MS/MS	By MS/MS	By MS/MS	By MS/MS	By MS/MS	By MS/MS	By MS/MS	+	+	electron carrier activity [GO:0009055];heme binding [GO:0020037];metal ion binding [GO:0046872];oxidative phosphorylation [GO:0006119];oxidoreductase activity [GO:0016491];plasma membrane [GO:0005886];proton transport [GO:0015992];respiratory chain [GO:0070469];integral component of membrane [GO:0016021]	proton transport [GO:0015992];oxidative phosphorylation [GO:0006119]	heme binding [GO:0020037];metal ion binding [GO:0046872];oxidoreductase activity [GO:0016491];electron carrier activity [GO:0009055]	plasma membrane [GO:0005886];respiratory chain [GO:0070469];integral component of membrane [GO:0016021]			SUBCELLULAR LOCATION: Cell inner membrane {ECO:0000256|PIRNR:PIRNR000006}.	323.31	22443000000	286	30.933	1496200000	88471000
26.4893	26.5555	26.3633	26.4247	26.7722	26.3933	26.3229	25.7508	26.3714	25.6609	25.8409	25.6264	NaN	NaN	25.91	By MS/MS	By MS/MS	By MS/MS	By MS/MS	By MS/MS	By MS/MS	By MS/MS	By MS/MS	By MS/MS	By MS/MS	By MS/MS	By MS/MS	By matching	By MS/MS	By MS/MS	By matching	By MS/MS	By MS/MS	By matching	By MS/MS			cellular protein modification process [GO:0006464];peptide-methionine (S)-S-oxide reductase activity [GO:0008113];protein repair [GO:0030091];response to oxidative stress [GO:0006979];peptide-methionine (R)-S-oxide reductase activity [GO:0033743]	protein repair [GO:0030091];response to oxidative stress [GO:0006979];cellular protein modification process [GO:0006464]	peptide-methionine (S)-S-oxide reductase activity [GO:0008113];peptide-methionine (R)-S-oxide reductase activity [GO:0033743]			SIGNAL 1 19 {ECO:0000256|SAM:SignalP}.		127.05	1554100000	40	38.315	70641000	6168000
NaN	NaN	NaN	22.9677	NaN	NaN	NaN	NaN	NaN	NaN	NaN	NaN	NaN	NaN	NaN	By matching	By matching	By matching	By matching	By matching	By matching	By MS/MS	By matching	By MS/MS	By matching	By MS/MS	By MS/MS	By MS/MS	By MS/MS	By MS/MS	By MS/MS	By matching	By matching	By MS/MS	By MS/MS			integral component of membrane [GO:0016021]			integral component of membrane [GO:0016021]				11.797	172780000	20	29.355	28797000	766960
30.7856	30.8127	30.7892	30.8242	30.7814	30.1664	30.4612	30.4884	30.404	30.3946	30.1908	29.9057	30.1403	30.0921	30.0912	By MS/MS	By MS/MS	By MS/MS	By MS/MS	By MS/MS	By MS/MS	By MS/MS	By MS/MS	By MS/MS	By MS/MS	By MS/MS	By MS/MS	By MS/MS	By MS/MS	By MS/MS	By MS/MS	By MS/MS	By MS/MS	By MS/MS	By MS/MS	+	+	rRNA binding [GO:0019843];structural constituent of ribosome [GO:0003735];translation [GO:0006412];ribosome [GO:0005840]	translation [GO:0006412]	structural constituent of ribosome [GO:0003735];rRNA binding [GO:0019843]	ribosome [GO:0005840]				226.64	27908000000	262	19.361	3100900000	167590000
26.5695	26.6075	26.7142	26.7491	26.9851	27.1541	NaN	27.0992	27.5951	27.3414	27.4364	NaN	27.0794	27.3728	27.3746	By matching	By MS/MS	By matching	By matching	By MS/MS	By MS/MS	By matching	By MS/MS	By matching	By MS/MS	By matching	By matching	By MS/MS	By matching	By MS/MS	By MS/MS	By matching	By MS/MS	By MS/MS	By MS/MS			double-stranded RNA binding [GO:0003725];hydrolase activity [GO:0016787];protein carbamoylation [GO:0046944];zinc ion binding [GO:0008270];carboxyl- or carbamoyltransferase activity [GO:0016743]	protein carbamoylation [GO:0046944]	double-stranded RNA binding [GO:0003725];hydrolase activity [GO:0016787];zinc ion binding [GO:0008270];carboxyl- or carbamoyltransferase activity [GO:0016743]					2.2088	2092800000	18	83.934	55073000	1068000
30.4003	30.3647	30.3001	30.1659	29.9792	29.9066	29.8851	29.9393	29.6511	29.7724	29.7224	29.3125	29.4565	29.4845	29.5689	By MS/MS	By MS/MS	By MS/MS	By MS/MS	By MS/MS	By MS/MS	By MS/MS	By MS/MS	By MS/MS	By MS/MS	By MS/MS	By MS/MS	By MS/MS	By MS/MS	By MS/MS	By MS/MS	By MS/MS	By MS/MS	By MS/MS	By MS/MS	+	+	rRNA binding [GO:0019843];structural constituent of ribosome [GO:0003735];translation [GO:0006412];tRNA binding [GO:0000049];small ribosomal subunit [GO:0015935]	translation [GO:0006412]	structural constituent of ribosome [GO:0003735];tRNA binding [GO:0000049];rRNA binding [GO:0019843]	small ribosomal subunit [GO:0015935]				323.31	19460000000	218	14.074	4865000000	271310000
NaN	NaN	NaN	23.186	NaN	NaN	NaN	NaN	NaN	NaN	NaN	NaN	NaN	NaN	NaN	By matching	By matching	By MS/MS	By matching	By MS/MS	By MS/MS	By matching	By MS/MS	By MS/MS	By MS/MS		By MS/MS				By MS/MS	By matching	By matching	By MS/MS	By matching			cell redox homeostasis [GO:0045454];oxidoreductase activity [GO:0016491];cell [GO:0005623]	cell redox homeostasis [GO:0045454]	oxidoreductase activity [GO:0016491]	cell [GO:0005623]				13.15	184000000	11	18.082	23000000	2195600
30.0701	30.404	30.0903	29.9628	29.8157	29.6008	29.7632	29.619	29.5895	29.7292	29.5214	29.4675	29.4184	29.4674	29.5326	By MS/MS	By MS/MS	By MS/MS	By MS/MS	By MS/MS	By MS/MS	By MS/MS	By MS/MS	By MS/MS	By MS/MS	By MS/MS	By MS/MS	By MS/MS	By MS/MS	By MS/MS	By MS/MS	By MS/MS	By MS/MS	By MS/MS	By MS/MS	+	+	structural constituent of ribosome [GO:0003735];translation [GO:0006412];ribosome [GO:0005840]	translation [GO:0006412]	structural constituent of ribosome [GO:0003735]	ribosome [GO:0005840]				323.31	17675000000	319	20.469	1767500000	134370000
25.7632	25.3653	26.6469	25.942	25.8131	26.2523	25.014	25.9349	25.1451	25.1878	NaN	NaN	25.8461	25.7944	25.961	By matching	By matching	By matching	By matching	By matching	By MS/MS	By MS/MS	By MS/MS	By MS/MS	By MS/MS	By MS/MS	By matching	By MS/MS	By MS/MS	By MS/MS	By matching	By matching	By MS/MS	By MS/MS	By MS/MS										78.846	1011100000	44	45.123	50557000	1764400
30.2055	29.9677	29.9133	29.8252	29.9994	29.7385	29.6025	29.5429	29.5354	29.5031	29.9528	30.0655	29.9854	30.0566	30.0388	By MS/MS	By MS/MS	By MS/MS	By MS/MS	By MS/MS	By MS/MS	By MS/MS	By MS/MS	By MS/MS	By MS/MS	By MS/MS	By MS/MS	By MS/MS	By MS/MS	By MS/MS	By MS/MS	By MS/MS	By MS/MS	By MS/MS	By MS/MS	+									323.31	15269000000	363	19.915	1696500000	64339000
NaN	25.4312	24.7771	24.8053	25.3345	NaN	NaN	NaN	25.4927	25.3426	NaN	NaN	NaN	25.271	25.4047	By MS/MS	By MS/MS	By MS/MS	By MS/MS	By MS/MS	By MS/MS	By matching	By MS/MS	By MS/MS	By MS/MS	By MS/MS	By matching	By matching	By MS/MS	By MS/MS	By MS/MS	By MS/MS		By MS/MS	By matching			diaminopimelate epimerase activity [GO:0008837];lysine biosynthetic process via diaminopimelate [GO:0009089];cytoplasm [GO:0005737]	lysine biosynthetic process via diaminopimelate [GO:0009089]	diaminopimelate epimerase activity [GO:0008837]	cytoplasm [GO:0005737]			SUBCELLULAR LOCATION: Cytoplasm {ECO:0000256|SAAS:SAAS00028061}.	99.21	698700000	36	27.681	53746000	6350700
28.4302	28.4048	28.4466	28.0777	28.3518	28.0855	28.1325	27.8816	27.753	27.8829	27.7544	27.5983	27.7229	27.489	27.7295	By MS/MS	By MS/MS	By MS/MS	By MS/MS	By MS/MS	By MS/MS	By MS/MS	By MS/MS	By MS/MS	By MS/MS	By MS/MS	By MS/MS	By MS/MS	By MS/MS	By MS/MS	By matching	By MS/MS	By matching	By MS/MS	By MS/MS	+	+	rRNA binding [GO:0019843];structural constituent of ribosome [GO:0003735];translation [GO:0006412];large ribosomal subunit [GO:0015934]	translation [GO:0006412]	structural constituent of ribosome [GO:0003735];rRNA binding [GO:0019843]	large ribosomal subunit [GO:0015934]				187.58	5364500000	52	11.893	1341100000	102070000
30.5301	30.5342	30.4258	30.6074	30.6728	30.263	30.0547	30.1213	30.2209	30.1397	29.6278	29.7637	29.8037	29.8469	29.7835	By MS/MS	By MS/MS	By MS/MS	By MS/MS	By MS/MS	By MS/MS	By MS/MS	By MS/MS	By MS/MS	By MS/MS	By MS/MS	By MS/MS	By MS/MS	By MS/MS	By MS/MS	By MS/MS	By MS/MS	By MS/MS	By MS/MS	By MS/MS	+	+	molybdate ion transport [GO:0015689];transcription factor activity, sequence-specific DNA binding [GO:0003700];molybdenum ion binding [GO:0030151]	molybdate ion transport [GO:0015689]	transcription factor activity, sequence-specific DNA binding [GO:0003700];molybdenum ion binding [GO:0030151]					323.31	24529000000	452	29.161	1533100000	86992000
34.8016	34.7096	34.8621	34.7669	34.9593	34.343	34.394	34.4323	34.5208	34.4606	34.4615	34.5108	34.5238	34.6044	34.4685	By MS/MS	By MS/MS	By MS/MS	By MS/MS	By MS/MS	By MS/MS	By MS/MS	By MS/MS	By MS/MS	By MS/MS	By MS/MS	By MS/MS	By MS/MS	By MS/MS	By MS/MS	By MS/MS	By MS/MS	By MS/MS	By MS/MS	By MS/MS	+	+	protein folding [GO:0006457];cytoplasm [GO:0005737]	protein folding [GO:0006457]		cytoplasm [GO:0005737]			SUBCELLULAR LOCATION: Cytoplasm {ECO:0000255|HAMAP-Rule:MF_00580}.	323.31	434790000000	1276	9.4038	108700000000	3369400000
32.6256	32.6521	32.5943	32.4255	32.4058	31.9731	32.2664	32.2882	32.1636	32.064	33.0629	33.1146	33.1065	33.0215	33.1142	By MS/MS	By MS/MS	By MS/MS	By MS/MS	By MS/MS	By MS/MS	By MS/MS	By MS/MS	By MS/MS	By MS/MS	By MS/MS	By MS/MS	By MS/MS	By MS/MS	By MS/MS	By MS/MS	By MS/MS	By MS/MS	By MS/MS	By MS/MS	+	+								323.31	123060000000	539	18.808	13673000000	1205700000
30.9201	31.0746	30.9817	31.0482	31.1226	30.567	30.6518	30.5251	30.8215	30.6482	30.5586	30.6819	30.7227	30.6761	30.6521	By MS/MS	By MS/MS	By MS/MS	By MS/MS	By MS/MS	By MS/MS	By MS/MS	By MS/MS	By MS/MS	By MS/MS	By MS/MS	By MS/MS	By MS/MS	By MS/MS	By MS/MS	By MS/MS	By MS/MS	By MS/MS	By MS/MS	By MS/MS	+	+	ATP binding [GO:0005524];cation-transporting ATPase activity [GO:0019829];plasma membrane [GO:0005886];integral component of membrane [GO:0016021]		cation-transporting ATPase activity [GO:0019829];ATP binding [GO:0005524]	plasma membrane [GO:0005886];integral component of membrane [GO:0016021]			SUBCELLULAR LOCATION: Cell membrane {ECO:0000256|RuleBase:RU362081}.	323.31	37280000000	572	74.795	1165000000	51415000
30.7793	30.7089	30.8108	30.7997	30.8171	30.5089	30.2887	30.3945	30.3595	30.4466	30.7614	30.8787	30.7852	30.8518	30.8029	By MS/MS	By MS/MS	By MS/MS	By MS/MS	By MS/MS	By MS/MS	By MS/MS	By MS/MS	By MS/MS	By MS/MS	By MS/MS	By MS/MS	By MS/MS	By MS/MS	By MS/MS	By MS/MS	By MS/MS	By MS/MS	By MS/MS	By MS/MS	+		catalytic activity [GO:0003824]		catalytic activity [GO:0003824]					323.31	30328000000	416	40.573	1596200000	81817000
28.3317	28.2826	28.4888	28.3657	28.3472	28.4084	27.9361	27.8274	27.9458	27.7869	28.5684	29.0258	28.8762	28.5919	28.1856	By MS/MS	By MS/MS	By MS/MS	By MS/MS	By MS/MS	By MS/MS	By MS/MS	By MS/MS	By MS/MS	By MS/MS	By MS/MS	By MS/MS	By MS/MS	By MS/MS	By MS/MS	By MS/MS	By MS/MS	By MS/MS	By MS/MS	By MS/MS	+		cofactor binding [GO:0048037]		cofactor binding [GO:0048037]					246.13	5908700000	111	28.034	492390000	20893000
29.2502	29.2865	29.2273	29.3305	29.4909	28.7744	28.5779	28.9429	29.123	29.2583	29.2916	29.344	29.5372	29.4517	29.7701	By MS/MS	By MS/MS	By MS/MS	By MS/MS	By MS/MS	By MS/MS	By MS/MS	By MS/MS	By MS/MS	By MS/MS	By MS/MS	By MS/MS	By MS/MS	By MS/MS	By MS/MS	By MS/MS	By MS/MS	By MS/MS	By MS/MS	By MS/MS	+		aminoacyl-tRNA ligase activity [GO:0004812];cytoplasm [GO:0005737]		aminoacyl-tRNA ligase activity [GO:0004812]	cytoplasm [GO:0005737]				241.08	11473000000	197	32.722	603870000	21912000
29.4427	29.389	29.5533	29.3731	29.5339	29.452	29.0031	29.1627	28.9717	28.8092	28.7704	28.7264	28.5364	28.8791	28.9178	By MS/MS	By MS/MS	By MS/MS	By MS/MS	By MS/MS	By MS/MS	By MS/MS	By MS/MS	By MS/MS	By MS/MS	By MS/MS	By MS/MS	By MS/MS	By MS/MS	By MS/MS	By MS/MS	By MS/MS	By MS/MS	By MS/MS	By MS/MS	+	+	adenylate kinase activity [GO:0004017];AMP salvage [GO:0044209];ATP binding [GO:0005524];cytoplasm [GO:0005737]	AMP salvage [GO:0044209]	ATP binding [GO:0005524];adenylate kinase activity [GO:0004017]	cytoplasm [GO:0005737]			SUBCELLULAR LOCATION: Cytoplasm {ECO:0000255|HAMAP-Rule:MF_00235}.	323.31	10979000000	244	21.214	784190000	38266000
34.5675	34.6355	34.559	34.4571	34.5753	33.9537	34.2447	34.296	34.216	34.198	34.5748	34.7133	34.687	34.6465	34.6228	By MS/MS	By MS/MS	By MS/MS	By MS/MS	By MS/MS	By MS/MS	By MS/MS	By MS/MS	By MS/MS	By MS/MS	By MS/MS	By MS/MS	By MS/MS	By MS/MS	By MS/MS	By MS/MS	By MS/MS	By MS/MS	By MS/MS	By MS/MS	+		L-serine biosynthetic process [GO:0006564];phosphoglycerate dehydrogenase activity [GO:0004617];NAD binding [GO:0051287]	L-serine biosynthetic process [GO:0006564]	phosphoglycerate dehydrogenase activity [GO:0004617];NAD binding [GO:0051287]					323.31	386700000000	1764	57.214	13335000000	447880000
27.0102	26.7008	26.6565	26.9134	26.5099	26.4019	26.4691	26.5204	26.1366	26.3783	26.8162	26.8053	27.2812	27.0449	27.4308	By MS/MS	By MS/MS	By MS/MS	By MS/MS	By MS/MS	By MS/MS	By MS/MS	By MS/MS	By MS/MS	By MS/MS	By MS/MS	By MS/MS	By MS/MS	By MS/MS	By MS/MS	By MS/MS	By MS/MS	By MS/MS	By MS/MS	By MS/MS	+		4 iron, 4 sulfur cluster binding [GO:0051539];metal ion binding [GO:0046872];oxidoreductase activity, acting on NAD(P)H [GO:0016651];quinone binding [GO:0048038];plasma membrane [GO:0005886]		metal ion binding [GO:0046872];oxidoreductase activity, acting on NAD(P)H [GO:0016651];quinone binding [GO:0048038];4 iron, 4 sulfur cluster binding [GO:0051539]	plasma membrane [GO:0005886]			Peripheral membrane protein {ECO:0000255|HAMAP-Rule:MF_01351}.;SUBCELLULAR LOCATION: Cell inner membrane {ECO:0000255|HAMAP-Rule:MF_01351}	20.31	2083100000	49	18.823	297590000	11109000
NaN	24.1458	NaN	NaN	NaN	NaN	NaN	NaN	NaN	NaN	NaN	NaN	NaN	NaN	NaN							By MS/MS			By matching													transcription factor activity, sequence-specific DNA binding [GO:0003700];transcription, DNA-templated [GO:0006351];DNA binding [GO:0003677]	transcription, DNA-templated [GO:0006351]	transcription factor activity, sequence-specific DNA binding [GO:0003700];DNA binding [GO:0003677]					6.3613	57740000	2	16.165	8248600	0
31.5439	31.6386	31.6466	31.6729	31.6142	31.1194	31.2801	31.2582	31.3165	31.2787	31.395	31.2535	31.2965	31.2492	31.3356	By MS/MS	By MS/MS	By MS/MS	By MS/MS	By MS/MS	By MS/MS	By MS/MS	By MS/MS	By MS/MS	By MS/MS	By MS/MS	By MS/MS	By MS/MS	By MS/MS	By MS/MS	By MS/MS	By MS/MS	By MS/MS	By MS/MS	By MS/MS	+	+	ATP binding [GO:0005524];metal ion binding [GO:0046872];plasma membrane [GO:0005886];protein import [GO:0017038];protein targeting [GO:0006605];cytoplasm [GO:0005737]	protein targeting [GO:0006605];protein import [GO:0017038]	metal ion binding [GO:0046872];ATP binding [GO:0005524]	plasma membrane [GO:0005886];cytoplasm [GO:0005737]			Cytoplasmic side {ECO:0000255|HAMAP-Rule:MF_01382}. Cytoplasm {ECO:0000255|HAMAP-Rule:MF_01382}. Note=Distribution is 50-50. {ECO:0000255|HAMAP-Rule:MF_01382}.;Peripheral membrane protein {ECO:0000255|HAMAP-Rule:MF_01382};SUBCELLULAR LOCATION: Cell inner membrane {ECO:0000255|HAMAP-Rule:MF_01382}	323.31	53288000000	1115	97.106	1110200000	66090000
NaN	24.2413	NaN	NaN	NaN	NaN	NaN	NaN	NaN	NaN	NaN	NaN	NaN	NaN	NaN		By MS/MS	By matching	By matching	By matching	By matching	By matching	By matching	By matching	By matching	By matching	By MS/MS	By MS/MS	By MS/MS			By matching	By MS/MS	By matching	By MS/MS										3.9397	208320000	12	7.0789	69439000	0
31.0223	30.9491	31.0878	31.0757	31.0097	30.7192	30.6871	30.7384	30.4811	30.6756	30.7098	30.7827	30.8822	30.7664	30.5658	By MS/MS	By MS/MS	By MS/MS	By MS/MS	By MS/MS	By MS/MS	By MS/MS	By MS/MS	By MS/MS	By MS/MS	By MS/MS	By MS/MS	By MS/MS	By MS/MS	By MS/MS	By MS/MS	By MS/MS	By MS/MS	By MS/MS	By MS/MS	+	+	cysteine metabolic process [GO:0006534];cysteine desulfurase activity [GO:0031071]	cysteine metabolic process [GO:0006534]	cysteine desulfurase activity [GO:0031071]					323.31	42143000000	536	43.064	2341300000	209120000
30.2944	30.3776	30.4104	30.416	30.4204	29.9651	29.9734	30.0381	30.0417	30.061	29.9027	29.9249	29.9262	29.9356	30.0288	By MS/MS	By MS/MS	By MS/MS	By MS/MS	By MS/MS	By MS/MS	By MS/MS	By MS/MS	By MS/MS	By MS/MS	By MS/MS	By MS/MS	By MS/MS	By MS/MS	By MS/MS	By MS/MS	By MS/MS	By MS/MS	By MS/MS	By MS/MS	+	+	GTP binding [GO:0005525];GTPase activity [GO:0003924];translation initiation factor activity [GO:0003743];cytoplasm [GO:0005737]		GTP binding [GO:0005525];translation initiation factor activity [GO:0003743];GTPase activity [GO:0003924]	cytoplasm [GO:0005737]			SUBCELLULAR LOCATION: Cytoplasm {ECO:0000255|HAMAP-Rule:MF_00100}.	323.31	21201000000	477	91.823	504790000	20321000
27.5577	27.0343	27.5675	27.6022	27.6214	26.9748	26.8291	27.0683	27.2386	27.4412	26.4924	26.5046	26.1359	26.2948	26.8985	By MS/MS	By MS/MS	By MS/MS	By MS/MS	By MS/MS	By MS/MS	By MS/MS	By MS/MS	By MS/MS	By MS/MS	By MS/MS	By MS/MS	By MS/MS	By MS/MS	By MS/MS	By MS/MS	By MS/MS	By MS/MS	By MS/MS	By MS/MS		+	1-(5-phosphoribosyl)-5-[(5-phosphoribosylamino)methylideneamino]imidazole-4-carboxamide isomerase activity [GO:0003949];histidine biosynthetic process [GO:0000105];cytoplasm [GO:0005737]	histidine biosynthetic process [GO:0000105]	1-(5-phosphoribosyl)-5-[(5-phosphoribosylamino)methylideneamino]imidazole-4-carboxamide isomerase activity [GO:0003949]	cytoplasm [GO:0005737]			SUBCELLULAR LOCATION: Cytoplasm {ECO:0000255|HAMAP-Rule:MF_01014}.	50.261	3298500000	133	25.381	253730000	22075000
30.3545	30.3707	30.297	30.2625	30.346	30.0383	29.9435	29.9821	29.86	29.9844	29.8626	29.872	29.8027	29.7446	29.6025	By MS/MS	By MS/MS	By MS/MS	By MS/MS	By MS/MS	By MS/MS	By MS/MS	By MS/MS	By MS/MS	By MS/MS	By MS/MS	By MS/MS	By MS/MS	By MS/MS	By MS/MS	By MS/MS	By MS/MS	By MS/MS	By MS/MS	By MS/MS	+	+	3-isopropylmalate dehydrogenase activity [GO:0003862];leucine biosynthetic process [GO:0009098];magnesium ion binding [GO:0000287];NAD binding [GO:0051287];cytoplasm [GO:0005737]	leucine biosynthetic process [GO:0009098]	magnesium ion binding [GO:0000287];NAD binding [GO:0051287];3-isopropylmalate dehydrogenase activity [GO:0003862]	cytoplasm [GO:0005737]			SUBCELLULAR LOCATION: Cytoplasm {ECO:0000256|HAMAP-Rule:MF_01033, ECO:0000256|SAAS:SAAS00571576}.	323.31	20763000000	293	38.976	1384200000	75806000
26.2645	26.315	26.5371	26.5217	26.8187	26.5488	25.6619	26.1358	26.0834	26.2061	26.4334	25.8746	26.0493	26.1496	25.5461	By matching	By MS/MS	By MS/MS	By matching	By MS/MS	By MS/MS	By MS/MS	By MS/MS	By MS/MS	By MS/MS	By MS/MS	By matching	By MS/MS	By MS/MS	By MS/MS	By MS/MS	By MS/MS	By MS/MS	By MS/MS	By MS/MS		+	1-deoxy-D-xylulose 5-phosphate biosynthetic process [GO:0052865];metal ion binding [GO:0046872];terpenoid biosynthetic process [GO:0016114];thiamine biosynthetic process [GO:0009228];1-deoxy-D-xylulose-5-phosphate synthase activity [GO:0008661]	terpenoid biosynthetic process [GO:0016114];thiamine biosynthetic process [GO:0009228];1-deoxy-D-xylulose 5-phosphate biosynthetic process [GO:0052865]	metal ion binding [GO:0046872];1-deoxy-D-xylulose-5-phosphate synthase activity [GO:0008661]					122.83	1618400000	50	66.611	50576000	2974700
29.0357	29.123	29.0018	28.9575	28.9953	28.9702	28.5613	28.5828	28.501	28.6941	27.9286	27.8737	27.8616	28.2795	28.2934	By MS/MS	By MS/MS	By MS/MS	By MS/MS	By MS/MS	By MS/MS	By MS/MS	By MS/MS	By MS/MS	By MS/MS	By MS/MS	By MS/MS	By MS/MS	By MS/MS	By MS/MS	By MS/MS	By MS/MS	By MS/MS	By MS/MS	By MS/MS	+	+	ATP binding [GO:0005524];ATPase activity [GO:0016887];DNA binding [GO:0003677];excinuclease ABC activity [GO:0009381];excinuclease repair complex [GO:0009380];metal ion binding [GO:0046872];nucleotide-excision repair [GO:0006289];cytoplasm [GO:0005737]	nucleotide-excision repair [GO:0006289]	ATP binding [GO:0005524];DNA binding [GO:0003677];excinuclease ABC activity [GO:0009381];metal ion binding [GO:0046872];ATPase activity [GO:0016887]	excinuclease repair complex [GO:0009380];cytoplasm [GO:0005737]			SUBCELLULAR LOCATION: Cytoplasm {ECO:0000256|SAAS:SAAS00385027}.	323.31	7987400000	212	104.43	145230000	7758600
32.3185	32.3485	32.4267	32.3358	32.6009	32.2046	32.0126	31.9963	31.9843	32.0328	32.42	32.4796	32.4537	32.504	32.4388	By MS/MS	By MS/MS	By MS/MS	By MS/MS	By MS/MS	By MS/MS	By MS/MS	By MS/MS	By MS/MS	By MS/MS	By MS/MS	By MS/MS	By MS/MS	By MS/MS	By MS/MS	By MS/MS	By MS/MS	By MS/MS	By MS/MS	By MS/MS	+		oxidoreductase activity [GO:0016491];molybdenum ion binding [GO:0030151]		oxidoreductase activity [GO:0016491];molybdenum ion binding [GO:0030151]					323.31	87988000000	1264	88.604	2046200000	66896000
NaN	NaN	NaN	23.2035	NaN	NaN	NaN	NaN	NaN	NaN	NaN	NaN	NaN	NaN	NaN	By matching		By MS/MS	By MS/MS				By matching	By MS/MS	By matching	By MS/MS				By matching								hydrolase activity [GO:0016787]		hydrolase activity [GO:0016787]					6.8589	101120000	7	18.254	20223000	2931600
28.7516	28.8119	28.6991	28.6614	28.797	28.3107	28.329	28.5728	28.2526	28.487	27.8655	28.3972	28.7128	28.5136	28.0963	By MS/MS	By MS/MS	By MS/MS	By MS/MS	By MS/MS	By MS/MS	By MS/MS	By MS/MS	By MS/MS	By MS/MS	By MS/MS	By MS/MS	By MS/MS	By MS/MS	By MS/MS	By MS/MS	By MS/MS	By MS/MS	By MS/MS	By matching	+	+	DNA binding [GO:0003677];phosphorelay signal transduction system [GO:0000160];regulation of transcription, DNA-templated [GO:0006355];transcription, DNA-templated [GO:0006351];intracellular [GO:0005622]	regulation of transcription, DNA-templated [GO:0006355];transcription, DNA-templated [GO:0006351];phosphorelay signal transduction system [GO:0000160]	DNA binding [GO:0003677]	intracellular [GO:0005622]				269.85	7731700000	134	25.459	773170000	69579000
31.6447	31.715	31.6667	31.7115	31.6652	31.3175	31.2706	31.4536	31.3181	31.279	31.0696	30.9772	30.9673	31.1756	31.1541	By MS/MS	By MS/MS	By MS/MS	By MS/MS	By MS/MS	By MS/MS	By MS/MS	By MS/MS	By MS/MS	By MS/MS	By MS/MS	By MS/MS	By MS/MS	By MS/MS	By MS/MS	By MS/MS	By MS/MS	By MS/MS	By MS/MS	By MS/MS	+	+	rRNA binding [GO:0019843];structural constituent of ribosome [GO:0003735];translation [GO:0006412];small ribosomal subunit [GO:0015935]	translation [GO:0006412]	structural constituent of ribosome [GO:0003735];rRNA binding [GO:0019843]	small ribosomal subunit [GO:0015935]				323.31	54320000000	589	23.872	3880000000	251120000
33.631	33.7302	33.6459	33.5538	33.607	33.4275	33.3488	33.2573	33.1718	33.2042	34.3633	34.3739	34.3334	34.2857	34.3341	By MS/MS	By MS/MS	By MS/MS	By MS/MS	By MS/MS	By MS/MS	By MS/MS	By MS/MS	By MS/MS	By MS/MS	By MS/MS	By MS/MS	By MS/MS	By MS/MS	By MS/MS	By MS/MS	By MS/MS	By MS/MS	By MS/MS	By MS/MS	+	+	signal transducer activity [GO:0004871];integral component of membrane [GO:0016021]		signal transducer activity [GO:0004871]	integral component of membrane [GO:0016021]				323.31	319180000000	1664	80.336	7979400000	701220000
NaN	23.2128	NaN	NaN	NaN	NaN	NaN	NaN	NaN	NaN	NaN	NaN	NaN	NaN	NaN		By matching				By MS/MS	By MS/MS	By MS/MS	By MS/MS	By MS/MS	By MS/MS																			2.5104	58048000	2	11.92	7256100	0
NaN	NaN	24.8096	NaN	NaN	NaN	NaN	NaN	NaN	NaN	NaN	NaN	NaN	NaN	NaN							By matching	By MS/MS								By MS/MS							D-alanine biosynthetic process [GO:0030632];pyridoxal phosphate binding [GO:0030170];alanine racemase activity [GO:0008784]	D-alanine biosynthetic process [GO:0030632]	pyridoxal phosphate binding [GO:0030170];alanine racemase activity [GO:0008784]					4.525	52560000	2	37.22	2920000	0
27.3101	27.345	27.455	27.8288	28.0389	27.2849	27.0394	27.1818	27.2541	27.499	27.3226	27.3455	27.442	27.2679	27.2026	By MS/MS	By MS/MS	By MS/MS	By MS/MS	By MS/MS	By matching	By matching	By MS/MS	By MS/MS	By MS/MS	By MS/MS	By MS/MS	By matching	By MS/MS	By MS/MS	By MS/MS	By MS/MS	By MS/MS	By MS/MS	By MS/MS			integral component of membrane [GO:0016021]			integral component of membrane [GO:0016021]				100.79	3383700000	59	45.045	169190000	15654000
30.2423	30.2397	30.1893	30.1044	30.1101	30.0947	29.7911	29.776	29.7211	29.8047	30.0026	29.9396	30.0569	29.9852	29.8396	By MS/MS	By MS/MS	By MS/MS	By MS/MS	By MS/MS	By MS/MS	By MS/MS	By MS/MS	By MS/MS	By MS/MS	By MS/MS	By MS/MS	By MS/MS	By MS/MS	By MS/MS	By MS/MS	By MS/MS	By MS/MS	By MS/MS	By MS/MS	+	+	diaminopimelate biosynthetic process [GO:0019877];lysine biosynthetic process via diaminopimelate [GO:0009089];metallopeptidase activity [GO:0008237];succinyl-diaminopimelate desuccinylase activity [GO:0009014];metal ion binding [GO:0046872]	lysine biosynthetic process via diaminopimelate [GO:0009089];diaminopimelate biosynthetic process [GO:0019877]	metallopeptidase activity [GO:0008237];succinyl-diaminopimelate desuccinylase activity [GO:0009014];metal ion binding [GO:0046872]					323.31	18209000000	365	39.869	958350000	31375000
27.6164	27.8529	27.6153	27.5461	27.8173	27.1319	27.4288	27.3499	27.6078	27.247	27.3065	27.3952	27.7079	27.3608	27.0785	By MS/MS	By MS/MS	By MS/MS	By MS/MS	By MS/MS	By MS/MS	By MS/MS	By MS/MS	By MS/MS	By MS/MS	By MS/MS	By MS/MS	By MS/MS	By MS/MS	By MS/MS	By MS/MS	By MS/MS	By MS/MS	By MS/MS	By MS/MS	+	+								122.85	3906300000	117	21.903	434030000	46272000
NaN	NaN	NaN	23.1939	NaN	NaN	NaN	NaN	NaN	NaN	NaN	NaN	NaN	NaN	NaN						By MS/MS	By MS/MS	By MS/MS	By matching	By matching		By MS/MS	By matching	By matching		By matching	By MS/MS	By matching	By matching	By matching										3.5517	133500000	9	11.078	26699000	0
NaN	NaN	NaN	25.5832	NaN	NaN	NaN	NaN	NaN	NaN	NaN	NaN	NaN	NaN	NaN	By matching	By MS/MS	By MS/MS	By MS/MS	By MS/MS	By matching	By MS/MS	By MS/MS	By matching	By MS/MS	By MS/MS	By MS/MS	By matching	By MS/MS	By MS/MS	By MS/MS	By MS/MS	By MS/MS	By MS/MS	By MS/MS			aerobic respiration [GO:0009060];cytochrome-c oxidase activity [GO:0004129];heme binding [GO:0020037];iron ion binding [GO:0005506];plasma membrane respiratory chain complex IV [GO:0045278];integral component of membrane [GO:0016021]	aerobic respiration [GO:0009060]	heme binding [GO:0020037];iron ion binding [GO:0005506];cytochrome-c oxidase activity [GO:0004129]	plasma membrane respiratory chain complex IV [GO:0045278];integral component of membrane [GO:0016021]				9.8362	915920000	21	55.721	76327000	4271700
25.4775	NaN	25.1949	25.4036	25.2631	25.7423	25.7177	NaN	26.1024	NaN	NaN	NaN	NaN	NaN	NaN	By MS/MS			By matching		By MS/MS	By MS/MS	By MS/MS	By MS/MS	By MS/MS	By MS/MS	By MS/MS	By matching	By MS/MS				By MS/MS				+								9.1152	583760000	19	34.795	36485000	2125500
NaN	NaN	NaN	25.1236	NaN	NaN	NaN	NaN	NaN	NaN	NaN	NaN	NaN	NaN	NaN	By matching	By MS/MS	By matching	By matching	By matching	By matching	By matching	By matching	By matching	By matching	By matching	By matching	By matching	By matching	By MS/MS		By matching						DNA binding [GO:0003677]		DNA binding [GO:0003677]					3.0538	288940000	2	31.882	13759000	986970
33.5239	33.5138	33.4892	33.4415	33.4768	33.2235	33.1412	33.1183	33.1801	33.1363	32.8951	32.922	32.9071	32.8842	32.8691	By MS/MS	By MS/MS	By MS/MS	By MS/MS	By MS/MS	By MS/MS	By MS/MS	By MS/MS	By MS/MS	By MS/MS	By MS/MS	By MS/MS	By MS/MS	By MS/MS	By MS/MS	By MS/MS	By MS/MS	By MS/MS	By MS/MS	By MS/MS	+	+	DNA-directed 5'-3' RNA polymerase activity [GO:0003899];transcription, DNA-templated [GO:0006351];DNA binding [GO:0003677]	transcription, DNA-templated [GO:0006351]	DNA-directed 5'-3' RNA polymerase activity [GO:0003899];DNA binding [GO:0003677]					323.31	189500000000	2735	168.01	2229400000	123460000
29.4125	29.4943	29.3547	29.1422	29.214	29.0188	29.0563	29.0647	28.8826	28.9689	28.9276	28.9026	28.831	28.8377	28.9578	By MS/MS	By MS/MS	By MS/MS	By MS/MS	By MS/MS	By MS/MS	By MS/MS	By MS/MS	By MS/MS	By MS/MS	By MS/MS	By MS/MS	By MS/MS	By MS/MS	By MS/MS	By MS/MS	By MS/MS	By MS/MS	By MS/MS	By MS/MS	+	+	hydrolase activity [GO:0016787];magnesium ion binding [GO:0000287];manganese ion binding [GO:0030145];riboflavin biosynthetic process [GO:0009231];3,4-dihydroxy-2-butanone-4-phosphate synthase activity [GO:0008686]	riboflavin biosynthetic process [GO:0009231]	hydrolase activity [GO:0016787];magnesium ion binding [GO:0000287];manganese ion binding [GO:0030145];3,4-dihydroxy-2-butanone-4-phosphate synthase activity [GO:0008686]					236.86	11021000000	243	37.62	500960000	31226000
28.603	28.8164	28.5823	28.4802	28.653	28.2319	28.1518	28.4711	28.2106	28.4614	29.1189	28.8237	28.7287	28.9793	29.3305	By MS/MS	By MS/MS	By MS/MS	By MS/MS	By MS/MS	By MS/MS	By MS/MS	By MS/MS	By MS/MS	By MS/MS	By MS/MS	By MS/MS	By MS/MS	By MS/MS	By MS/MS	By MS/MS	By MS/MS	By MS/MS	By MS/MS	By MS/MS	+	+	negative regulation of apoptotic process [GO:0043066];integral component of membrane [GO:0016021]	negative regulation of apoptotic process [GO:0043066]		integral component of membrane [GO:0016021]				290	7942000000	195	24.584	1985500000	128360000
26.6453	26.486	25.7463	26.7532	26.9087	26.2706	26.1891	26.2306	26.1727	26.0859	26.1575	26.1856	26.257	26.3279	26.379	By MS/MS	By MS/MS	By MS/MS	By MS/MS	By MS/MS	By MS/MS	By MS/MS	By MS/MS	By MS/MS	By MS/MS	By MS/MS	By MS/MS	By MS/MS	By MS/MS	By MS/MS	By MS/MS	By MS/MS	By MS/MS	By MS/MS	By MS/MS										51.545	1771700000	63	10.505	253110000	24156000
NaN	NaN	NaN	NaN	NaN	NaN	NaN	NaN	NaN	NaN	NaN	27.8514	28.0582	25.5483	NaN	By MS/MS	By MS/MS	By matching	By MS/MS	By MS/MS	By matching	By MS/MS	By matching	By matching	By matching	By matching	By MS/MS	By MS/MS	By MS/MS	By MS/MS	By MS/MS	By MS/MS	By MS/MS	By MS/MS	By MS/MS			integral component of membrane [GO:0016021]			integral component of membrane [GO:0016021]				134.25	7800300000	21	12.185	2600100000	76026000
28.5405	28.4857	28.3479	28.3373	28.5137	28.2585	28.0332	28.4472	27.9484	28.0314	27.8181	28.0694	28.2716	27.9311	28.0199	By MS/MS	By MS/MS	By MS/MS	By matching	By matching	By MS/MS	By MS/MS	By MS/MS	By MS/MS	By MS/MS	By MS/MS	By MS/MS	By MS/MS	By matching	By matching	By MS/MS	By MS/MS	By MS/MS	By MS/MS	By matching	+	+	DNA repair [GO:0006281];DNA replication [GO:0006260];metal ion binding [GO:0046872];DNA ligase (NAD+) activity [GO:0003911]	DNA replication [GO:0006260];DNA repair [GO:0006281]	metal ion binding [GO:0046872];DNA ligase (NAD+) activity [GO:0003911]					85.97	4899700000	56	72.477	108880000	1688400
29.5531	29.7275	29.648	29.721	29.5559	29.6357	29.0747	29.2395	29.4052	29.3495	29.4601	29.2291	29.3582	29.3112	29.2052	By MS/MS	By MS/MS	By MS/MS	By MS/MS	By MS/MS	By MS/MS	By MS/MS	By MS/MS	By MS/MS	By MS/MS	By MS/MS	By MS/MS	By MS/MS	By MS/MS	By MS/MS	By MS/MS	By MS/MS	By MS/MS	By MS/MS	By MS/MS	+	+	ATP binding [GO:0005524];'de novo' CTP biosynthetic process [GO:0044210];UMP kinase activity [GO:0033862];cytoplasm [GO:0005737]	'de novo' CTP biosynthetic process [GO:0044210]	UMP kinase activity [GO:0033862];ATP binding [GO:0005524]	cytoplasm [GO:0005737]			SUBCELLULAR LOCATION: Cytoplasm {ECO:0000255|HAMAP-Rule:MF_01220}.	323.31	13547000000	241	25.673	967650000	42882000
24.4912	NaN	NaN	NaN	NaN	NaN	NaN	NaN	NaN	NaN	NaN	NaN	NaN	NaN	NaN	By MS/MS	By MS/MS	By MS/MS	By MS/MS	By MS/MS	By matching	By matching	By matching		By MS/MS		By MS/MS	By matching	By matching	By MS/MS	By matching		By matching	By matching	By matching			ATP binding [GO:0005524];DNA binding [GO:0003677];phosphorelay signal transduction system [GO:0000160];regulation of transcription, DNA-templated [GO:0006355];transcription factor binding [GO:0008134];transcription, DNA-templated [GO:0006351];intracellular [GO:0005622]	regulation of transcription, DNA-templated [GO:0006355];transcription, DNA-templated [GO:0006351];phosphorelay signal transduction system [GO:0000160]	DNA binding [GO:0003677];transcription factor binding [GO:0008134];ATP binding [GO:0005524]	intracellular [GO:0005622]				65.178	356570000	23	42.374	17828000	2979100
30.4806	30.6459	30.4559	30.5033	30.4159	30.2257	30.1841	30.2637	30.2073	30.1475	30.0607	29.9629	29.7691	29.7688	29.9811	By MS/MS	By MS/MS	By MS/MS	By MS/MS	By MS/MS	By MS/MS	By MS/MS	By MS/MS	By MS/MS	By MS/MS	By MS/MS	By MS/MS	By MS/MS	By MS/MS	By MS/MS	By MS/MS	By MS/MS	By MS/MS	By MS/MS	By MS/MS	+	+	rRNA binding [GO:0019843];structural constituent of ribosome [GO:0003735];translation [GO:0006412];ribosome [GO:0005840]	translation [GO:0006412]	structural constituent of ribosome [GO:0003735];rRNA binding [GO:0019843]	ribosome [GO:0005840]				286.29	25205000000	209	22.141	2291300000	136140000
NaN	NaN	NaN	24.0167	NaN	NaN	NaN	NaN	NaN	NaN	NaN	NaN	NaN	NaN	NaN	By MS/MS	By matching	By MS/MS	By matching	By matching	By matching	By matching		By MS/MS	By matching			By matching		By matching	By matching	By matching			By matching			selenide, water dikinase activity [GO:0004756];selenocysteine biosynthetic process [GO:0016260];ATP binding [GO:0005524]	selenocysteine biosynthetic process [GO:0016260]	selenide, water dikinase activity [GO:0004756];ATP binding [GO:0005524]					9.7471	204810000	1	33.895	12048000	1267200
30.5399	30.4775	30.3617	30.3455	30.2454	30.2815	30.038	30.0445	30.1143	30.0366	30.4718	30.2061	30.2527	30.2383	30.2623	By MS/MS	By MS/MS	By MS/MS	By MS/MS	By MS/MS	By MS/MS	By MS/MS	By MS/MS	By MS/MS	By MS/MS	By MS/MS	By MS/MS	By MS/MS	By MS/MS	By MS/MS	By MS/MS	By MS/MS	By MS/MS	By MS/MS	By MS/MS	+		iron-sulfur cluster assembly [GO:0016226];iron-sulfur cluster binding [GO:0051536];nitrogen fixation [GO:0009399];iron ion binding [GO:0005506]	nitrogen fixation [GO:0009399];iron-sulfur cluster assembly [GO:0016226]	iron-sulfur cluster binding [GO:0051536];iron ion binding [GO:0005506]					323.31	25622000000	564	36.445	1507200000	106650000
28.9413	28.9532	29.1079	28.9822	28.7547	28.3508	28.7391	28.8295	28.8054	28.5631	28.3055	28.1646	28.5684	28.3984	28.4888	By MS/MS	By MS/MS	By MS/MS	By MS/MS	By MS/MS	By MS/MS	By MS/MS	By MS/MS	By MS/MS	By MS/MS	By MS/MS	By MS/MS	By MS/MS	By MS/MS	By MS/MS	By MS/MS	By MS/MS	By MS/MS	By MS/MS	By MS/MS	+	+	rRNA binding [GO:0019843];structural constituent of ribosome [GO:0003735];translation [GO:0006412];ribosome [GO:0005840]	translation [GO:0006412]	structural constituent of ribosome [GO:0003735];rRNA binding [GO:0019843]	ribosome [GO:0005840]				209.21	8028800000	174	13.949	2007200000	129410000
28.9971	28.8528	28.7704	28.8899	28.7966	28.921	28.5561	28.4626	28.4835	28.4923	28.3083	28.3964	28.4078	28.0885	28.1507	By MS/MS	By MS/MS	By MS/MS	By MS/MS	By MS/MS	By MS/MS	By MS/MS	By MS/MS	By MS/MS	By MS/MS	By MS/MS	By MS/MS	By MS/MS	By MS/MS	By MS/MS	By MS/MS	By MS/MS	By MS/MS	By matching	By MS/MS	+	+	ADP-L-glycero-beta-D-manno-heptose biosynthetic process [GO:0097171];carbohydrate metabolic process [GO:0005975];kinase activity [GO:0016301];nucleotidyltransferase activity [GO:0016779];phosphotransferase activity, alcohol group as acceptor [GO:0016773];ATP binding [GO:0005524]	carbohydrate metabolic process [GO:0005975];ADP-L-glycero-beta-D-manno-heptose biosynthetic process [GO:0097171]	kinase activity [GO:0016301];nucleotidyltransferase activity [GO:0016779];phosphotransferase activity, alcohol group as acceptor [GO:0016773];ATP binding [GO:0005524]					149.13	8574400000	105	49.953	357270000	14648000
34.0813	34.1271	34.2233	34.1229	34.1887	33.7509	33.9179	33.9059	33.8597	33.9245	34.1088	34.2341	34.2046	34.1613	34.1651	By MS/MS	By MS/MS	By MS/MS	By MS/MS	By MS/MS	By MS/MS	By MS/MS	By MS/MS	By MS/MS	By MS/MS	By MS/MS	By MS/MS	By MS/MS	By MS/MS	By MS/MS	By MS/MS	By MS/MS	By MS/MS	By MS/MS	By MS/MS	+		protein metabolic process [GO:0019538];ATP binding [GO:0005524]	protein metabolic process [GO:0019538]	ATP binding [GO:0005524]					323.31	324050000000	2519	94.757	6894700000	389890000
30.2462	30.3668	30.2196	30.2588	30.4104	29.8129	30.0505	30.138	30.044	30.0836	30.1631	30.28	30.2683	30.1759	30.336	By MS/MS	By MS/MS	By MS/MS	By MS/MS	By MS/MS	By MS/MS	By MS/MS	By MS/MS	By MS/MS	By MS/MS	By MS/MS	By MS/MS	By MS/MS	By MS/MS	By MS/MS	By MS/MS	By MS/MS	By MS/MS	By MS/MS	By MS/MS	+		DNA binding [GO:0003677]		DNA binding [GO:0003677]					137.8	19031000000	137	14.429	2718700000	31462000
25.6216	25.6649	25.6697	25.526	25.4877	24.9439	25.5098	25.3118	25.4027	25.4367	25.5541	25.7131	25.7144	25.5418	25.794	By MS/MS	By MS/MS	By MS/MS	By MS/MS	By MS/MS	By matching	By MS/MS	By MS/MS	By MS/MS	By MS/MS	By MS/MS	By matching	By matching	By matching	By matching	By MS/MS	By MS/MS	By MS/MS	By MS/MS	By MS/MS			nitrogen compound metabolic process [GO:0006807];hydrolase activity, acting on carbon-nitrogen (but not peptide) bonds [GO:0016810]	nitrogen compound metabolic process [GO:0006807]	hydrolase activity, acting on carbon-nitrogen (but not peptide) bonds [GO:0016810]					64.463	918160000	41	32.934	65583000	4491700
31.4901	31.7453	31.4936	31.4034	31.4548	30.9164	31.2969	31.5559	31.2179	31.2362	30.9745	30.5557	30.7396	30.6274	30.7944	By MS/MS	By MS/MS	By MS/MS	By MS/MS	By MS/MS	By MS/MS	By MS/MS	By MS/MS	By MS/MS	By MS/MS	By MS/MS	By MS/MS	By MS/MS	By MS/MS	By MS/MS	By MS/MS	By MS/MS	By MS/MS	By MS/MS	By MS/MS		+						SIGNAL 1 21 {ECO:0000256|SAM:SignalP}.		323.31	43184000000	464	15.671	6169200000	123930000
26.9147	27.0506	26.8963	27.0025	27.0735	27.0885	26.6557	26.7899	26.6182	26.4359	26.8974	26.7701	26.6207	26.4707	26.6656	By MS/MS	By MS/MS	By MS/MS	By MS/MS	By MS/MS	By MS/MS	By matching	By MS/MS	By MS/MS	By MS/MS	By MS/MS	By MS/MS	By MS/MS	By MS/MS	By MS/MS	By MS/MS	By MS/MS	By MS/MS	By MS/MS	By MS/MS		+	ATP binding [GO:0005524];homoserine kinase activity [GO:0004413];threonine biosynthetic process [GO:0009088];cytoplasm [GO:0005737]	threonine biosynthetic process [GO:0009088]	homoserine kinase activity [GO:0004413];ATP binding [GO:0005524]	cytoplasm [GO:0005737]			SUBCELLULAR LOCATION: Cytoplasm {ECO:0000255|HAMAP-Rule:MF_00384}.	59.525	2177800000	66	32.381	136110000	8366600
29.2736	29.2202	29.2516	29.0722	29.1893	29.0682	28.7825	28.7167	29.0354	29.0577	28.9946	28.9889	29.0969	28.9674	29.1304	By MS/MS	By MS/MS	By MS/MS	By MS/MS	By MS/MS	By MS/MS	By MS/MS	By MS/MS	By MS/MS	By MS/MS	By MS/MS	By MS/MS	By MS/MS	By MS/MS	By MS/MS	By MS/MS	By MS/MS	By MS/MS	By MS/MS	By MS/MS	+	+	UMP salvage [GO:0044206];uracil phosphoribosyltransferase activity [GO:0004845];uracil salvage [GO:0006223];GTP binding [GO:0005525]	uracil salvage [GO:0006223];UMP salvage [GO:0044206]	uracil phosphoribosyltransferase activity [GO:0004845];GTP binding [GO:0005525]					188.21	8922700000	132	23.53	743560000	18985000
NaN	NaN	NaN	26.6103	NaN	NaN	NaN	NaN	NaN	NaN	27.0019	NaN	NaN	NaN	NaN	By MS/MS	By MS/MS	By MS/MS	By MS/MS	By MS/MS	By matching	By MS/MS	By MS/MS	By matching	By matching	By matching	By matching	By matching	By MS/MS	By matching	By MS/MS	By matching		By matching	By matching			ATPase activity [GO:0016887];ATP binding [GO:0005524]		ATP binding [GO:0005524];ATPase activity [GO:0016887]					88.051	1478900000	23	59.87	54774000	6330000
31.3912	31.413	31.5663	31.498	31.468	31.0916	31.2887	31.3324	31.1285	31.1908	31.0639	31.1181	31.2075	31.2868	31.3121	By MS/MS	By MS/MS	By MS/MS	By MS/MS	By MS/MS	By MS/MS	By MS/MS	By MS/MS	By MS/MS	By MS/MS	By MS/MS	By MS/MS	By MS/MS	By MS/MS	By MS/MS	By MS/MS	By MS/MS	By MS/MS	By MS/MS	By MS/MS	+	+	ribosome biogenesis [GO:0042254];rRNA binding [GO:0019843];structural constituent of ribosome [GO:0003735];translation [GO:0006412];ribosome [GO:0005840]	translation [GO:0006412];ribosome biogenesis [GO:0042254]	structural constituent of ribosome [GO:0003735];rRNA binding [GO:0019843]	ribosome [GO:0005840]				323.31	49778000000	625	17.864	7111100000	360580000
29.5659	29.4795	29.4882	29.5746	29.5955	29.3549	29.2311	29.3787	29.2115	29.2534	29.6729	29.7782	29.5832	29.7704	29.4263	By MS/MS	By MS/MS	By MS/MS	By MS/MS	By MS/MS	By MS/MS	By MS/MS	By MS/MS	By MS/MS	By MS/MS	By MS/MS	By MS/MS	By MS/MS	By MS/MS	By MS/MS	By MS/MS	By MS/MS	By MS/MS	By MS/MS	By MS/MS	+		transferase activity [GO:0016740]		transferase activity [GO:0016740]					273.07	13940000000	194	37.563	774470000	53756000
27.8623	28.0135	28.1294	27.8365	28.0929	27.5604	27.7869	27.8022	27.7203	27.835	27.2608	27.3124	27.3367	27.3249	27.2464	By MS/MS	By MS/MS	By MS/MS	By MS/MS	By MS/MS	By MS/MS	By MS/MS	By MS/MS	By MS/MS	By MS/MS	By MS/MS	By MS/MS	By MS/MS	By MS/MS	By MS/MS	By MS/MS	By MS/MS	By MS/MS	By MS/MS	By MS/MS	+	+	protein folding [GO:0006457];unfolded protein binding [GO:0051082]	protein folding [GO:0006457]	unfolded protein binding [GO:0051082]					81.573	4300900000	107	31.724	286730000	14457000
25.5278	NaN	25.9924	NaN	25.4815	NaN	NaN	26.214	26.3891	NaN	26.3824	26.1879	26.1739	26.5234	26.182	By MS/MS	By matching	By MS/MS	By matching	By matching	By MS/MS	By matching	By MS/MS	By matching	By MS/MS	By MS/MS	By matching	By MS/MS	By MS/MS	By MS/MS	By MS/MS	By MS/MS	By MS/MS	By MS/MS	By MS/MS			hydrolase activity, acting on carbon-nitrogen (but not peptide) bonds [GO:0016810]		hydrolase activity, acting on carbon-nitrogen (but not peptide) bonds [GO:0016810]					23.065	975090000	26	46.074	46433000	6406700
34.1448	34.192	34.191	34.1939	34.2165	33.9634	33.9633	33.9599	33.9217	33.919	34.2786	34.2677	34.2442	34.1842	34.2576	By MS/MS	By MS/MS	By MS/MS	By MS/MS	By MS/MS	By MS/MS	By MS/MS	By MS/MS	By MS/MS	By MS/MS	By MS/MS	By MS/MS	By MS/MS	By MS/MS	By MS/MS	By MS/MS	By MS/MS	By MS/MS	By MS/MS	By MS/MS	+	+	2-methylisocitrate dehydratase activity [GO:0047456];4 iron, 4 sulfur cluster binding [GO:0051539];aconitate hydratase activity [GO:0003994];metal ion binding [GO:0046872];tricarboxylic acid cycle [GO:0006099];cytosol [GO:0005829]	tricarboxylic acid cycle [GO:0006099]	4 iron, 4 sulfur cluster binding [GO:0051539];aconitate hydratase activity [GO:0003994];metal ion binding [GO:0046872];2-methylisocitrate dehydratase activity [GO:0047456]	cytosol [GO:0005829]				323.31	344190000000	2505	92.699	7323100000	441060000
NaN	NaN	NaN	25.0842	NaN	NaN	NaN	NaN	NaN	NaN	NaN	NaN	NaN	NaN	NaN		By MS/MS				By MS/MS	By MS/MS	By MS/MS	By MS/MS	By MS/MS																				9.8538	315820000	10	8.678	105270000	0
NaN	23.8149	NaN	NaN	NaN	NaN	NaN	NaN	NaN	NaN	NaN	NaN	NaN	NaN	NaN	By matching	By matching	By matching	By matching	By matching	By MS/MS	By matching	By matching	By matching	By MS/MS					By matching		By matching	By matching	By matching				acetylglutamate kinase activity [GO:0003991];arginine biosynthetic process [GO:0006526];ATP binding [GO:0005524];cytoplasm [GO:0005737]	arginine biosynthetic process [GO:0006526]	ATP binding [GO:0005524];acetylglutamate kinase activity [GO:0003991]	cytoplasm [GO:0005737]			SUBCELLULAR LOCATION: Cytoplasm {ECO:0000255|HAMAP-Rule:MF_00082}.	3.0683	164320000	2	30.317	10270000	844470
34.6655	34.7085	34.7173	34.6591	34.7142	34.6061	34.4034	34.4217	34.4598	34.4465	34.351	34.2897	34.2831	34.3749	34.3111	By MS/MS	By MS/MS	By MS/MS	By MS/MS	By MS/MS	By MS/MS	By MS/MS	By MS/MS	By MS/MS	By MS/MS	By MS/MS	By MS/MS	By MS/MS	By MS/MS	By MS/MS	By MS/MS	By MS/MS	By MS/MS	By MS/MS	By MS/MS	+	+	electron transport chain [GO:0022900];succinate dehydrogenase activity [GO:0000104];flavin adenine dinucleotide binding [GO:0050660]	electron transport chain [GO:0022900]	succinate dehydrogenase activity [GO:0000104];flavin adenine dinucleotide binding [GO:0050660]					323.31	476680000000	2946	73.549	12883000000	856610000
27.9415	28.4391	28.093	28.1231	28.1313	27.7663	28.0681	27.7876	28.0014	27.9876	27.971	27.9468	27.5856	27.7598	27.5298	By MS/MS	By MS/MS	By MS/MS	By MS/MS	By MS/MS	By MS/MS	By MS/MS	By MS/MS	By MS/MS	By MS/MS	By MS/MS	By MS/MS	By MS/MS	By MS/MS	By MS/MS	By MS/MS	By MS/MS	By matching	By MS/MS	By matching		+	peptidase activity [GO:0008233];protein dimerization activity [GO:0046983];protein folding [GO:0006457];unfolded protein binding [GO:0051082];zinc ion binding [GO:0008270];ATP binding [GO:0005524]	protein folding [GO:0006457]	peptidase activity [GO:0008233];protein dimerization activity [GO:0046983];unfolded protein binding [GO:0051082];zinc ion binding [GO:0008270];ATP binding [GO:0005524]					41.635	5218400000	74	44.583	274650000	13071000
NaN	NaN	NaN	25.4446	NaN	NaN	NaN	NaN	NaN	NaN	NaN	NaN	NaN	NaN	NaN	By MS/MS	By matching		By MS/MS	By matching	By matching	By MS/MS	By MS/MS	By MS/MS	By MS/MS	By matching	By matching	By matching	By matching	By matching	By matching	By matching	By MS/MS	By matching	By MS/MS			integral component of membrane [GO:0016021]			integral component of membrane [GO:0016021]				3.2455	844070000	14	17.695	168810000	1623700
28.8444	28.9586	28.9822	29.0279	29.0475	28.6983	28.8555	28.8133	28.8402	28.5763	28.6939	28.5687	28.5731	28.5425	28.401	By MS/MS	By MS/MS	By MS/MS	By MS/MS	By MS/MS	By MS/MS	By MS/MS	By MS/MS	By MS/MS	By MS/MS	By MS/MS	By MS/MS	By MS/MS	By MS/MS	By MS/MS	By MS/MS	By MS/MS	By MS/MS	By MS/MS	By MS/MS	+	+	saccharopine dehydrogenase (NAD+, L-lysine-forming) activity [GO:0004754]		saccharopine dehydrogenase (NAD+, L-lysine-forming) activity [GO:0004754]					196.25	8765500000	197	45.358	547840000	38671000
27.8791	27.8881	28.1182	27.8033	28.1167	27.6016	27.6667	27.7486	27.6494	28.0845	27.5499	27.2217	27.4008	27.601	27.7	By MS/MS	By MS/MS	By MS/MS	By MS/MS	By MS/MS	By MS/MS	By MS/MS	By MS/MS	By MS/MS	By MS/MS	By MS/MS	By MS/MS	By MS/MS	By MS/MS	By MS/MS	By MS/MS	By MS/MS	By MS/MS	By MS/MS	By MS/MS		+	L-proline biosynthetic process [GO:0055129];pyrroline-5-carboxylate reductase activity [GO:0004735];cytoplasm [GO:0005737]	L-proline biosynthetic process [GO:0055129]	pyrroline-5-carboxylate reductase activity [GO:0004735]	cytoplasm [GO:0005737]			SUBCELLULAR LOCATION: Cytoplasm {ECO:0000256|HAMAP-Rule:MF_01925}.	135.77	4320900000	89	26.206	332380000	18912000
26.8751	26.9823	26.7735	27.1834	27.2505	26.7893	26.8453	26.9417	26.6688	26.774	26.7291	26.738	26.5626	26.9416	26.9713	By MS/MS	By matching	By MS/MS	By MS/MS	By MS/MS	By MS/MS	By MS/MS	By MS/MS	By MS/MS	By MS/MS	By matching	By MS/MS	By MS/MS	By MS/MS	By MS/MS	By MS/MS	By MS/MS	By MS/MS	By MS/MS	By MS/MS										73.923	2468100000	55	21.507	205680000	13098000
27.9655	27.7682	27.9843	27.9316	27.7925	27.3242	27.6803	27.9821	27.6186	27.8025	27.659	27.621	27.5474	27.494	27.7658	By MS/MS	By MS/MS	By MS/MS	By MS/MS	By MS/MS	By MS/MS	By MS/MS	By MS/MS	By MS/MS	By MS/MS	By MS/MS	By MS/MS	By MS/MS	By MS/MS	By MS/MS	By MS/MS	By matching	By MS/MS	By MS/MS	By MS/MS		+	translation initiation factor activity [GO:0003743];cytoplasm [GO:0005737]		translation initiation factor activity [GO:0003743]	cytoplasm [GO:0005737]			SUBCELLULAR LOCATION: Cytoplasm {ECO:0000255|HAMAP-Rule:MF_00080}.	135.29	4435100000	103	19.758	492790000	37560000
27.9325	27.9199	27.8411	27.8324	28.0353	27.3614	27.5945	27.811	28.0657	27.6967	27.9085	27.9214	27.8284	28.0611	27.9717	By MS/MS	By MS/MS	By MS/MS	By MS/MS	By MS/MS	By MS/MS	By MS/MS	By MS/MS	By MS/MS	By MS/MS	By MS/MS	By MS/MS	By MS/MS	By MS/MS	By MS/MS	By MS/MS	By MS/MS	By MS/MS	By MS/MS	By MS/MS								SIGNAL 1 19 {ECO:0000256|SAM:SignalP}.		323.31	4474500000	185	46.687	159800000	7376200
30.577	30.4145	30.7474	30.5575	30.4509	30.527	30.4351	30.2858	30.1756	30.2987	29.8797	29.9436	29.9721	29.9342	29.8982	By MS/MS	By MS/MS	By MS/MS	By MS/MS	By MS/MS	By MS/MS	By MS/MS	By MS/MS	By MS/MS	By MS/MS	By MS/MS	By MS/MS	By MS/MS	By MS/MS	By MS/MS	By MS/MS	By MS/MS	By MS/MS	By MS/MS	By MS/MS		+	rRNA binding [GO:0019843];structural constituent of ribosome [GO:0003735];translation [GO:0006412];tRNA binding [GO:0000049];ribosome [GO:0005840]	translation [GO:0006412]	structural constituent of ribosome [GO:0003735];tRNA binding [GO:0000049];rRNA binding [GO:0019843]	ribosome [GO:0005840]				323.31	25328000000	309	19.978	2532800000	180550000
29.1831	28.7423	28.884	29.0859	28.9235	28.8509	28.4556	29.6661	28.404	28.4282	28.9604	28.4682	29.0146	28.7691	28.606	By MS/MS	By MS/MS	By MS/MS	By MS/MS	By MS/MS	By MS/MS	By MS/MS	By MS/MS	By MS/MS	By MS/MS	By MS/MS	By MS/MS	By MS/MS	By MS/MS	By MS/MS	By MS/MS	By MS/MS	By MS/MS	By MS/MS	By MS/MS			acetyl-CoA:L-glutamate N-acetyltransferase activity [GO:0004042];arginine biosynthetic process [GO:0006526];glutamate N-acetyltransferase activity [GO:0004358];methione N-acyltransferase activity [GO:0103045];cytoplasm [GO:0005737]	arginine biosynthetic process [GO:0006526]	glutamate N-acetyltransferase activity [GO:0004358];methione N-acyltransferase activity [GO:0103045];acetyl-CoA:L-glutamate N-acetyltransferase activity [GO:0004042]	cytoplasm [GO:0005737]			SUBCELLULAR LOCATION: Cytoplasm {ECO:0000256|HAMAP-Rule:MF_01106}.	109.42	7460600000	89	43.426	266450000	6845400
27.9414	26.8034	27.1615	27.7374	25.8814	27.0857	26.9289	26.7783	26.7357	26.9918	27.0656	27.0704	26.8088	27.2874	27.6651	By MS/MS	By MS/MS	By MS/MS	By MS/MS	By MS/MS	By MS/MS	By MS/MS	By MS/MS	By MS/MS	By MS/MS	By MS/MS	By MS/MS	By MS/MS	By MS/MS	By MS/MS	By MS/MS	By MS/MS	By MS/MS	By MS/MS	By MS/MS			carbon-nitrogen ligase activity, with glutamine as amido-N-donor [GO:0016884]		carbon-nitrogen ligase activity, with glutamine as amido-N-donor [GO:0016884]					162.68	3012300000	81	16.953	301230000	21699000
27.1111	26.948	27.3179	27.6952	27.901	27.3778	26.865	27.3302	26.8359	27.5595	27.2683	27.2767	27.3218	27.8868	26.9669	By MS/MS	By MS/MS	By MS/MS	By MS/MS	By MS/MS	By MS/MS	By MS/MS	By MS/MS	By MS/MS	By MS/MS	By matching	By matching	By MS/MS	By matching	By MS/MS	By MS/MS	By MS/MS	By MS/MS	By MS/MS	By MS/MS								SIGNAL 1 20 {ECO:0000256|SAM:SignalP}.		100.09	3533600000	64	17.596	883400000	50427000
29.0246	29.345	28.7915	28.8421	28.6801	29.1006	29.0509	28.5002	28.6521	28.3827	28.57	28.572	28.3382	28.3735	28.3135	By MS/MS	By MS/MS	By MS/MS	By MS/MS	By MS/MS	By MS/MS	By MS/MS	By MS/MS	By MS/MS	By MS/MS	By MS/MS	By MS/MS	By MS/MS	By MS/MS	By MS/MS	By MS/MS	By MS/MS	By MS/MS	By MS/MS	By MS/MS		+	rRNA binding [GO:0019843];structural constituent of ribosome [GO:0003735];translation [GO:0006412];ribosome [GO:0005840]	translation [GO:0006412]	structural constituent of ribosome [GO:0003735];rRNA binding [GO:0019843]	ribosome [GO:0005840]				154.02	8222700000	124	12.841	1370400000	77575000
31.7441	31.8949	31.7851	31.8404	31.9491	31.5493	31.5303	31.7274	31.6696	31.7652	31.5472	31.4543	31.3508	31.4277	31.2935	By MS/MS	By MS/MS	By MS/MS	By MS/MS	By MS/MS	By MS/MS	By MS/MS	By MS/MS	By MS/MS	By MS/MS	By MS/MS	By MS/MS	By MS/MS	By MS/MS	By MS/MS	By MS/MS	By MS/MS	By MS/MS	By MS/MS	By MS/MS	+	+	metabolic process [GO:0008152];transketolase activity [GO:0004802];metal ion binding [GO:0046872]	metabolic process [GO:0008152]	transketolase activity [GO:0004802];metal ion binding [GO:0046872]					323.31	62928000000	692	68.803	1906900000	125040000
30.6181	30.7166	30.5257	30.4408	30.4947	30.7323	30.1363	30.1323	30.5251	30.3413	30.571	30.5855	30.581	30.6013	30.5863	By MS/MS	By MS/MS	By MS/MS	By MS/MS	By MS/MS	By MS/MS	By MS/MS	By MS/MS	By MS/MS	By MS/MS	By MS/MS	By MS/MS	By MS/MS	By MS/MS	By MS/MS	By MS/MS	By MS/MS	By MS/MS	By MS/MS	By MS/MS			carbohydrate derivative binding [GO:0097367];carbohydrate metabolic process [GO:0005975];D-glycero-D-manno-heptose 7-phosphate biosynthetic process [GO:2001061];D-sedoheptulose 7-phosphate isomerase activity [GO:0008968];zinc ion binding [GO:0008270];cytoplasm [GO:0005737]	D-glycero-D-manno-heptose 7-phosphate biosynthetic process [GO:2001061];carbohydrate metabolic process [GO:0005975]	D-sedoheptulose 7-phosphate isomerase activity [GO:0008968];zinc ion binding [GO:0008270];carbohydrate derivative binding [GO:0097367]	cytoplasm [GO:0005737]			SUBCELLULAR LOCATION: Cytoplasm {ECO:0000256|HAMAP-Rule:MF_00067, ECO:0000256|SAAS:SAAS00846118}.	323.31	23485000000	225	19.742	2348500000	45690000
30.4582	30.4839	30.659	30.4925	30.6526	30.0839	30.4644	30.6152	30.3096	30.3578	30.6382	30.6393	30.4788	30.4908	30.7082	By MS/MS	By MS/MS	By MS/MS	By MS/MS	By MS/MS	By MS/MS	By MS/MS	By MS/MS	By MS/MS	By MS/MS	By MS/MS	By MS/MS	By MS/MS	By MS/MS	By MS/MS	By MS/MS	By MS/MS	By MS/MS	By MS/MS	By MS/MS										323.31	29015000000	333	27.705	3223900000	193280000
28.1821	28.7096	28.222	28.7501	28.5978	29.0561	28.4305	28.0041	28.1097	27.9904	27.7335	27.6122	28.1379	27.4067	27.9175	By MS/MS	By MS/MS	By MS/MS	By MS/MS	By MS/MS	By MS/MS	By MS/MS	By MS/MS	By MS/MS	By MS/MS	By MS/MS	By MS/MS	By MS/MS	By MS/MS	By MS/MS	By MS/MS	By MS/MS	By MS/MS	By matching	By MS/MS		+	cellular amino acid metabolic process [GO:0006520];NADP binding [GO:0050661];pyridoxal phosphate binding [GO:0030170];response to metal ion [GO:0010038];tetrapyrrole biosynthetic process [GO:0033014];glutamyl-tRNA reductase activity [GO:0008883]	response to metal ion [GO:0010038];tetrapyrrole biosynthetic process [GO:0033014];cellular amino acid metabolic process [GO:0006520]	NADP binding [GO:0050661];pyridoxal phosphate binding [GO:0030170];glutamyl-tRNA reductase activity [GO:0008883]					232	6195300000	138	65.63	199850000	12398000
25.8489	NaN	NaN	NaN	NaN	NaN	NaN	26.2313	NaN	NaN	NaN	NaN	25.8359	25.8853	NaN	By matching	By matching	By matching	By matching	By MS/MS	By MS/MS	By matching		By matching		By matching	By matching	By MS/MS	By matching	By matching	By matching	By matching	By MS/MS	By MS/MS	By matching			symporter activity [GO:0015293];integral component of membrane [GO:0016021]		symporter activity [GO:0015293]	integral component of membrane [GO:0016021]				5.6019	848850000	10	47.257	70738000	3846500
31.082	30.9386	31.1885	31.0548	31.1662	31.022	30.833	30.9257	30.9841	30.8208	31.0895	30.9204	31.0552	31.1786	31.0788	By MS/MS	By MS/MS	By MS/MS	By MS/MS	By MS/MS	By MS/MS	By MS/MS	By MS/MS	By MS/MS	By MS/MS	By MS/MS	By MS/MS	By MS/MS	By MS/MS	By MS/MS	By MS/MS	By MS/MS	By MS/MS	By MS/MS	By MS/MS	+		'de novo' AMP biosynthetic process [GO:0044208];'de novo' IMP biosynthetic process [GO:0006189];N6-(1,2-dicarboxyethyl)AMP AMP-lyase (fumarate-forming) activity [GO:0004018];(S)-2-(5-amino-1-(5-phospho-D-ribosyl)imidazole-4-carboxamido)succinate AMP-lyase (fumarate-forming) activity [GO:0070626]	'de novo' IMP biosynthetic process [GO:0006189];'de novo' AMP biosynthetic process [GO:0044208]	N6-(1,2-dicarboxyethyl)AMP AMP-lyase (fumarate-forming) activity [GO:0004018];(S)-2-(5-amino-1-(5-phospho-D-ribosyl)imidazole-4-carboxamido)succinate AMP-lyase (fumarate-forming) activity [GO:0070626]					323.31	39259000000	512	50.46	1869500000	106650000
26.0665	26.5969	26.0646	25.9442	26.1812	25.6527	26.0341	25.8538	25.9724	26.5139	NaN	25.5892	NaN	26.3706	NaN	By MS/MS	By MS/MS	By MS/MS	By MS/MS	By MS/MS	By MS/MS	By MS/MS	By MS/MS	By MS/MS	By matching	By MS/MS	By MS/MS	By MS/MS	By matching	By matching	By matching	By matching	By matching	By MS/MS	By matching			ATP binding [GO:0005524];'de novo' IMP biosynthetic process [GO:0006189];glutaminase activity [GO:0004359];glutamine metabolic process [GO:0006541];phosphoribosylformylglycinamidine synthase activity [GO:0004642];cytoplasm [GO:0005737]	glutamine metabolic process [GO:0006541];'de novo' IMP biosynthetic process [GO:0006189]	glutaminase activity [GO:0004359];phosphoribosylformylglycinamidine synthase activity [GO:0004642];ATP binding [GO:0005524]	cytoplasm [GO:0005737]			SUBCELLULAR LOCATION: Cytoplasm {ECO:0000256|HAMAP-Rule:MF_00421, ECO:0000256|SAAS:SAAS00371042}.	28.86	1440600000	35	24.538	120050000	9931700
31.4281	31.4751	31.406	31.4503	31.5017	31.4058	31.2311	31.2292	31.2898	31.2849	31.2005	31.3204	31.2533	31.4554	31.3482	By MS/MS	By MS/MS	By MS/MS	By MS/MS	By MS/MS	By MS/MS	By MS/MS	By MS/MS	By MS/MS	By MS/MS	By MS/MS	By MS/MS	By MS/MS	By MS/MS	By MS/MS	By MS/MS	By MS/MS	By MS/MS	By MS/MS	By MS/MS	+	+								323.31	71217000000	1347	186.75	890210000	109670000
28.901	28.3369	28.6428	28.6325	28.6309	28.6086	28.5529	28.1139	28.5403	28.5512	28.4175	28.5441	28.1114	28.569	28.3208	By MS/MS	By MS/MS	By MS/MS	By MS/MS	By MS/MS	By MS/MS	By MS/MS	By MS/MS	By MS/MS	By MS/MS	By MS/MS	By MS/MS	By MS/MS	By MS/MS	By MS/MS	By MS/MS	By MS/MS	By MS/MS	By MS/MS	By MS/MS			response to stress [GO:0006950]	response to stress [GO:0006950]						88.282	6215400000	102	31.291	310770000	5308400
25.9639	26.094	25.9215	26.0291	26.0392	26.0827	25.8748	25.9032	25.7279	25.7654	25.6572	25.7019	25.5801	25.5144	26.0707	By MS/MS	By MS/MS	By MS/MS	By MS/MS	By MS/MS	By MS/MS	By MS/MS	By MS/MS	By MS/MS	By MS/MS	By MS/MS	By MS/MS	By MS/MS	By MS/MS	By MS/MS	By MS/MS	By MS/MS	By MS/MS	By MS/MS	By MS/MS		+	lipid A biosynthetic process [GO:0009245];N-acyltransferase activity [GO:0016410]	lipid A biosynthetic process [GO:0009245]	N-acyltransferase activity [GO:0016410]					173.24	1303700000	52	34.306	108650000	9794200
30.4289	30.3049	30.4786	30.404	30.464	30.2255	30.2269	30.2763	30.3218	30.3429	30.2265	30.1616	30.3433	30.0899	30.1452	By MS/MS	By MS/MS	By MS/MS	By MS/MS	By MS/MS	By MS/MS	By MS/MS	By MS/MS	By MS/MS	By MS/MS	By MS/MS	By MS/MS	By MS/MS	By MS/MS	By MS/MS	By MS/MS	By MS/MS	By MS/MS	By MS/MS	By MS/MS	+	+	NAD binding [GO:0051287];NADH dehydrogenase (ubiquinone) activity [GO:0008137];plasma membrane [GO:0005886];quinone binding [GO:0048038];transport [GO:0006810];NADH dehydrogenase complex [GO:0030964]	transport [GO:0006810]	NADH dehydrogenase (ubiquinone) activity [GO:0008137];quinone binding [GO:0048038];NAD binding [GO:0051287]	plasma membrane [GO:0005886];NADH dehydrogenase complex [GO:0030964]			Cytoplasmic side {ECO:0000250}.;Peripheral membrane protein {ECO:0000255|HAMAP-Rule:MF_01397};SUBCELLULAR LOCATION: Cell inner membrane {ECO:0000255|HAMAP-Rule:MF_01397}	323.31	23853000000	391	64.195	769460000	31526000
27.0052	26.7074	26.7074	26.9851	26.7563	26.8934	26.7233	26.7064	26.8423	26.3147	26.4362	27.0203	NaN	26.3733	NaN	By MS/MS	By matching	By matching	By MS/MS	By matching	By MS/MS	By matching	By MS/MS	By matching	By MS/MS	By MS/MS	By MS/MS	By MS/MS	By MS/MS	By MS/MS	By MS/MS	By MS/MS	By matching	By MS/MS	By matching								SIGNAL 1 22 {ECO:0000256|SAM:SignalP}.		37.792	1804100000	29	14.714	225520000	3301300
25.6801	26.2483	26.3358	25.77	26.1379	26.0392	25.966	25.7275	25.7969	25.9639	26.4727	26.0269	26.0402	26.4499	26.3427	By MS/MS	By MS/MS	By MS/MS	By MS/MS	By MS/MS	By MS/MS	By MS/MS	By MS/MS	By MS/MS	By MS/MS	By matching	By matching	By MS/MS	By matching	By MS/MS	By matching	By matching	By matching	By MS/MS	By MS/MS			ferric-transporting ATPase activity [GO:0015408];ATP binding [GO:0005524]		ferric-transporting ATPase activity [GO:0015408];ATP binding [GO:0005524]					56.861	1747900000	47	35.66	97107000	15068000
27.3141	27.2722	27.5634	27.4335	27.5009	27.336	27.3211	27.3593	27.0711	27.3316	27.3724	27.544	27.7657	27.6183	27.4357	By MS/MS	By MS/MS	By MS/MS	By MS/MS	By MS/MS	By MS/MS	By MS/MS	By MS/MS	By MS/MS	By MS/MS	By MS/MS	By MS/MS	By MS/MS	By MS/MS	By MS/MS	By MS/MS	By MS/MS	By MS/MS	By MS/MS	By MS/MS								SIGNAL 1 19 {ECO:0000256|SAM:SignalP}.		66.36	3693900000	103	48.09	175900000	13319000
NaN	NaN	NaN	25.5229	NaN	NaN	NaN	NaN	NaN	NaN	NaN	NaN	NaN	NaN	NaN	By matching	By MS/MS	By MS/MS	By MS/MS	By matching	By MS/MS	By MS/MS	By MS/MS	By MS/MS	By MS/MS	By MS/MS	By MS/MS	By matching	By matching	By MS/MS	By MS/MS	By MS/MS	By MS/MS	By matching	By MS/MS										184.17	744130000	27	27.318	74413000	3848800
33.0061	32.8763	32.9807	32.508	32.5799	33.4687	32.4275	32.4243	32.4713	32.5208	32.4953	32.6451	32.8162	32.4434	32.3771	By MS/MS	By MS/MS	By MS/MS	By MS/MS	By MS/MS	By MS/MS	By MS/MS	By MS/MS	By MS/MS	By MS/MS	By MS/MS	By MS/MS	By MS/MS	By MS/MS	By MS/MS	By MS/MS	By MS/MS	By MS/MS	By MS/MS	By MS/MS			fatty acid biosynthetic process [GO:0006633];cytoplasm [GO:0005737]	fatty acid biosynthetic process [GO:0006633]		cytoplasm [GO:0005737]			SUBCELLULAR LOCATION: Cytoplasm {ECO:0000255|HAMAP-Rule:MF_01217}.	122.37	117370000000	261	8.4816	23474000000	751190000
34.4063	34.4037	34.454	34.3233	34.4615	34.1624	34.2817	34.383	34.3111	34.2789	34.1374	34.1547	34.1259	34.1689	34.1921	By MS/MS	By MS/MS	By MS/MS	By MS/MS	By MS/MS	By MS/MS	By MS/MS	By MS/MS	By MS/MS	By MS/MS	By MS/MS	By MS/MS	By MS/MS	By MS/MS	By MS/MS	By MS/MS	By MS/MS	By MS/MS	By MS/MS	By MS/MS	+	+	signal transducer activity [GO:0004871];integral component of membrane [GO:0016021]		signal transducer activity [GO:0004871]	integral component of membrane [GO:0016021]				323.31	473030000000	2700	72.827	13913000000	1275300000
31.5393	31.7806	31.5641	31.2796	31.4014	31.0318	31.5478	31.5536	31.4964	31.3145	31.7751	31.8741	31.7537	31.6875	31.8518	By MS/MS	By MS/MS	By MS/MS	By MS/MS	By MS/MS	By MS/MS	By MS/MS	By MS/MS	By MS/MS	By MS/MS	By MS/MS	By MS/MS	By MS/MS	By MS/MS	By MS/MS	By MS/MS	By MS/MS	By MS/MS	By MS/MS	By MS/MS		+	4-hydroxy-tetrahydrodipicolinate reductase [GO:0008839];diaminopimelate biosynthetic process [GO:0019877];lysine biosynthetic process via diaminopimelate [GO:0009089];cytoplasm [GO:0005737]	lysine biosynthetic process via diaminopimelate [GO:0009089];diaminopimelate biosynthetic process [GO:0019877]	4-hydroxy-tetrahydrodipicolinate reductase [GO:0008839]	cytoplasm [GO:0005737]			SUBCELLULAR LOCATION: Cytoplasm {ECO:0000255|HAMAP-Rule:MF_00102}.	323.31	52179000000	574	27.42	3261200000	122200000
NaN	NaN	NaN	21.8584	NaN	NaN	NaN	NaN	NaN	NaN	NaN	NaN	NaN	NaN	NaN		By MS/MS		By matching	By MS/MS				By matching					By matching		By MS/MS			By MS/MS	By matching			oxidoreductase activity, acting on CH-OH group of donors [GO:0016614];flavin adenine dinucleotide binding [GO:0050660]		oxidoreductase activity, acting on CH-OH group of donors [GO:0016614];flavin adenine dinucleotide binding [GO:0050660]					14.149	32281000	5	49.734	1345000	0
33.7431	33.5694	33.5443	33.5008	33.5901	33.359	33.5044	33.574	33.4594	33.4685	33.6778	33.5921	33.6154	33.5883	33.5854	By MS/MS	By MS/MS	By MS/MS	By MS/MS	By MS/MS	By MS/MS	By MS/MS	By MS/MS	By MS/MS	By MS/MS	By MS/MS	By MS/MS	By MS/MS	By MS/MS	By MS/MS	By MS/MS	By MS/MS	By MS/MS	By MS/MS	By MS/MS			thiamine pyrophosphate binding [GO:0030976];catalytic activity [GO:0003824]		thiamine pyrophosphate binding [GO:0030976];catalytic activity [GO:0003824]					323.31	234710000000	1180	31.102	14669000000	872080000
30.2675	30.3699	30.1655	30.4482	30.2886	30.0346	30.2179	30.2515	30.3301	30.131	30.5179	30.5987	30.5419	30.6271	30.6737	By MS/MS	By MS/MS	By MS/MS	By MS/MS	By MS/MS	By MS/MS	By MS/MS	By MS/MS	By MS/MS	By MS/MS	By MS/MS	By MS/MS	By MS/MS	By MS/MS	By MS/MS	By MS/MS	By MS/MS	By MS/MS	By MS/MS	By MS/MS		+	oxidoreductase activity [GO:0016491]		oxidoreductase activity [GO:0016491]					323.31	21338000000	441	22.865	2667300000	53816000
31.3032	31.2434	31.1677	31.2314	31.3138	31.0639	31.171	31.3067	31.0943	31.0512	30.9167	30.8512	30.9579	30.8166	30.794	By MS/MS	By MS/MS	By MS/MS	By MS/MS	By MS/MS	By MS/MS	By MS/MS	By MS/MS	By MS/MS	By MS/MS	By MS/MS	By MS/MS	By MS/MS	By MS/MS	By MS/MS	By MS/MS	By MS/MS	By MS/MS	By MS/MS	By MS/MS		+	rRNA binding [GO:0019843];structural constituent of ribosome [GO:0003735];translation [GO:0006412];small ribosomal subunit [GO:0015935]	translation [GO:0006412]	structural constituent of ribosome [GO:0003735];rRNA binding [GO:0019843]	small ribosomal subunit [GO:0015935]				323.31	44310000000	566	25.92	3165000000	177250000
30.1178	30.1082	30.1995	30.0744	30.2091	30.0266	29.9643	30.0638	30.1646	29.9534	30.1848	30.3117	30.3706	30.2034	30.4106	By MS/MS	By MS/MS	By MS/MS	By MS/MS	By MS/MS	By MS/MS	By MS/MS	By MS/MS	By MS/MS	By MS/MS	By MS/MS	By MS/MS	By MS/MS	By MS/MS	By MS/MS	By MS/MS	By MS/MS	By MS/MS	By MS/MS	By MS/MS		+	dTMP biosynthetic process [GO:0006231];dTTP biosynthetic process [GO:0006235];thymidylate synthase (FAD) activity [GO:0050797];flavin adenine dinucleotide binding [GO:0050660]	dTTP biosynthetic process [GO:0006235];dTMP biosynthetic process [GO:0006231]	thymidylate synthase (FAD) activity [GO:0050797];flavin adenine dinucleotide binding [GO:0050660]					191.2	19780000000	183	23.793	1412900000	51849000
29.6717	29.79	29.6982	29.5909	29.8911	29.5432	29.5092	29.4949	29.84	29.7241	29.0048	29.0581	29.3772	29.5385	29.1624	By MS/MS	By MS/MS	By MS/MS	By MS/MS	By MS/MS	By MS/MS	By MS/MS	By MS/MS	By MS/MS	By MS/MS	By MS/MS	By MS/MS	By MS/MS	By MS/MS	By MS/MS	By MS/MS	By MS/MS	By MS/MS	By MS/MS	By MS/MS		+	ATPase activity [GO:0016887];ATP binding [GO:0005524]		ATP binding [GO:0005524];ATPase activity [GO:0016887]					284.69	13976000000	141	28.08	931750000	64938000
29.2383	29.1447	29.0731	29.0788	29.0084	28.9823	28.7897	29.2967	28.8496	29.095	28.6821	28.6602	28.4875	28.6538	28.598	By MS/MS	By MS/MS	By MS/MS	By MS/MS	By MS/MS	By MS/MS	By MS/MS	By MS/MS	By MS/MS	By MS/MS	By MS/MS	By MS/MS	By MS/MS	By MS/MS	By MS/MS	By MS/MS	By MS/MS	By MS/MS	By MS/MS	By MS/MS		+	polyphosphate kinase activity [GO:0008976]		polyphosphate kinase activity [GO:0008976]					183.37	9850600000	160	32.595	579450000	42164000
NaN	NaN	27.7641	NaN	NaN	NaN	NaN	NaN	NaN	NaN	NaN	NaN	NaN	NaN	NaN								By matching		By matching		By matching	By matching	By matching	By matching	By matching	By MS/MS	By matching	By MS/MS	By matching										17.828	876650000	2	7.0151	219160000	0
30.0196	29.9549	29.9489	29.9686	30.224	30.0935	29.7681	29.8873	29.8858	29.9746	29.5426	29.6297	29.692	29.7802	29.5556	By MS/MS	By MS/MS	By MS/MS	By MS/MS	By MS/MS	By MS/MS	By MS/MS	By MS/MS	By MS/MS	By MS/MS	By MS/MS	By MS/MS	By MS/MS	By MS/MS	By MS/MS	By MS/MS	By MS/MS	By MS/MS	By MS/MS	By MS/MS		+	NAD binding [GO:0051287];glycerate dehydrogenase activity [GO:0008465]		NAD binding [GO:0051287];glycerate dehydrogenase activity [GO:0008465]					323.31	21572000000	282	34.044	1078600000	78303000
28.2261	28.2119	28.3157	27.9699	28.2025	28.161	28.2105	27.8997	27.7875	28.377	28.3125	28.4089	28.041	28.2591	27.947	By MS/MS	By MS/MS	By MS/MS	By MS/MS	By MS/MS	By MS/MS	By MS/MS	By MS/MS	By MS/MS	By MS/MS	By MS/MS	By MS/MS	By MS/MS	By MS/MS	By MS/MS	By MS/MS	By MS/MS	By MS/MS	By MS/MS	By MS/MS			metabolic process [GO:0008152];hydrolase activity [GO:0016787]	metabolic process [GO:0008152]	hydrolase activity [GO:0016787]					182.06	4727600000	89	18.81	393970000	14995000
29.9335	29.5231	29.555	29.5834	29.9373	30.5647	29.3246	29.3817	29.5557	29.2357	29.2934	29.9429	30.2916	29.2228	29.4214	By MS/MS	By MS/MS	By MS/MS	By MS/MS	By MS/MS	By MS/MS	By MS/MS	By MS/MS	By MS/MS	By MS/MS	By MS/MS	By matching	By MS/MS	By matching	By matching	By MS/MS	By MS/MS	By MS/MS	By MS/MS	By MS/MS										65.625	19177000000	40	129.3	282020000	20086000
29.8449	29.9844	29.7874	29.7802	29.6944	29.7878	29.7206	29.7362	29.659	29.7526	29.7029	29.5877	29.7279	29.5925	29.7376	By MS/MS	By MS/MS	By MS/MS	By MS/MS	By MS/MS	By MS/MS	By MS/MS	By MS/MS	By MS/MS	By MS/MS	By MS/MS	By MS/MS	By MS/MS	By MS/MS	By MS/MS	By MS/MS	By MS/MS	By MS/MS	By MS/MS	By MS/MS			ATP binding [GO:0005524];cytoplasm [GO:0005737];DNA binding [GO:0003677];DNA topoisomerase type II (ATP-hydrolyzing) activity [GO:0003918];DNA topological change [GO:0006265];DNA-dependent DNA replication [GO:0006261];chromosome [GO:0005694]	DNA topological change [GO:0006265];DNA-dependent DNA replication [GO:0006261]	DNA binding [GO:0003677];DNA topoisomerase type II (ATP-hydrolyzing) activity [GO:0003918];ATP binding [GO:0005524]	cytoplasm [GO:0005737];chromosome [GO:0005694]			SUBCELLULAR LOCATION: Cytoplasm {ECO:0000256|HAMAP-Rule:MF_01897}.	323.31	17366000000	356	95.82	434140000	32512000
32.4127	32.3948	32.3419	32.4675	32.5068	32.5351	32.3161	32.1897	32.41	32.2405	32.6067	32.6195	32.7054	32.6712	32.6212	By MS/MS	By MS/MS	By MS/MS	By MS/MS	By MS/MS	By MS/MS	By MS/MS	By MS/MS	By MS/MS	By MS/MS	By MS/MS	By MS/MS	By MS/MS	By MS/MS	By MS/MS	By MS/MS	By MS/MS	By MS/MS	By MS/MS	By MS/MS		+	ATP binding [GO:0005524];metal ion binding [GO:0046872];polyphosphate biosynthetic process [GO:0006799];polyphosphate kinase activity [GO:0008976];polyphosphate kinase complex [GO:0009358]	polyphosphate biosynthetic process [GO:0006799]	metal ion binding [GO:0046872];polyphosphate kinase activity [GO:0008976];ATP binding [GO:0005524]	polyphosphate kinase complex [GO:0009358]				323.31	112420000000	977	80.071	3306500000	99564000
26.2608	26.3422	26.0303	26.1157	26.1208	26.126	26.059	26.2107	26.1861	25.8564	25.9426	25.6621	26.0696	25.8816	25.9002	By MS/MS	By MS/MS	By MS/MS	By MS/MS	By MS/MS	By MS/MS	By MS/MS	By MS/MS	By MS/MS	By MS/MS	By MS/MS	By MS/MS	By MS/MS	By MS/MS	By MS/MS	By MS/MS	By MS/MS	By MS/MS	By MS/MS	By MS/MS		+	arginine biosynthetic process [GO:0006526];carbamoyl-phosphate synthase (glutamine-hydrolyzing) activity [GO:0004088];'de novo' pyrimidine nucleobase biosynthetic process [GO:0006207];'de novo' UMP biosynthetic process [GO:0044205];glutamine metabolic process [GO:0006541];ATP binding [GO:0005524]	arginine biosynthetic process [GO:0006526];'de novo' UMP biosynthetic process [GO:0044205];glutamine metabolic process [GO:0006541];'de novo' pyrimidine nucleobase biosynthetic process [GO:0006207]	carbamoyl-phosphate synthase (glutamine-hydrolyzing) activity [GO:0004088];ATP binding [GO:0005524]					166.26	1287300000	97	41.81	67755000	6236500
29.2246	29.139	29.0979	29.3937	29.3865	28.9911	29.3326	29.0686	29.1152	29.318	28.8685	29.0012	28.7335	28.8245	28.703	By MS/MS	By MS/MS	By MS/MS	By MS/MS	By MS/MS	By MS/MS	By MS/MS	By MS/MS	By MS/MS	By MS/MS	By MS/MS	By MS/MS	By MS/MS	By MS/MS	By MS/MS	By MS/MS	By MS/MS	By MS/MS	By MS/MS	By MS/MS		+	rRNA binding [GO:0019843];structural constituent of ribosome [GO:0003735];translation [GO:0006412];large ribosomal subunit [GO:0015934]	translation [GO:0006412]	structural constituent of ribosome [GO:0003735];rRNA binding [GO:0019843]	large ribosomal subunit [GO:0015934]				104.44	11143000000	145	13.314	1591800000	109960000
28.9379	28.8291	28.7934	28.7893	28.8274	28.7218	28.6966	28.692	28.7435	28.9089	28.4662	28.4719	28.602	28.5365	28.4993	By MS/MS	By MS/MS	By MS/MS	By MS/MS	By MS/MS	By MS/MS	By MS/MS	By MS/MS	By MS/MS	By MS/MS	By MS/MS	By MS/MS	By MS/MS	By MS/MS	By MS/MS	By MS/MS	By MS/MS	By MS/MS	By MS/MS	By MS/MS		+	alanine-tRNA ligase activity [GO:0004813];alanyl-tRNA aminoacylation [GO:0006419];ATP binding [GO:0005524];metal ion binding [GO:0046872];tRNA binding [GO:0000049];cytoplasm [GO:0005737]	alanyl-tRNA aminoacylation [GO:0006419]	ATP binding [GO:0005524];metal ion binding [GO:0046872];tRNA binding [GO:0000049];alanine-tRNA ligase activity [GO:0004813]	cytoplasm [GO:0005737]			SUBCELLULAR LOCATION: Cytoplasm {ECO:0000255|HAMAP-Rule:MF_00036}.	108.13	8493900000	175	94.274	184650000	11838000
28.8586	28.8267	28.7075	28.6732	28.7951	28.443	28.5673	28.8439	28.6892	28.9292	28.6987	28.6827	28.5094	28.8364	28.6354	By MS/MS	By MS/MS	By MS/MS	By MS/MS	By MS/MS	By MS/MS	By MS/MS	By MS/MS	By MS/MS	By MS/MS	By MS/MS	By MS/MS	By MS/MS	By MS/MS	By MS/MS	By MS/MS	By MS/MS	By MS/MS	By MS/MS	By MS/MS			ATP binding [GO:0005524];cell wall organization [GO:0071555];D-alanine-D-alanine ligase activity [GO:0008716];metal ion binding [GO:0046872];peptidoglycan biosynthetic process [GO:0009252];regulation of cell shape [GO:0008360];cytoplasm [GO:0005737]	peptidoglycan biosynthetic process [GO:0009252];regulation of cell shape [GO:0008360];cell wall organization [GO:0071555]	D-alanine-D-alanine ligase activity [GO:0008716];metal ion binding [GO:0046872];ATP binding [GO:0005524]	cytoplasm [GO:0005737]			SUBCELLULAR LOCATION: Cytoplasm {ECO:0000256|SAAS:SAAS00644680}.	173.73	7877300000	145	38.87	393860000	26464000
25.7422	25.7957	26.2366	26.1377	26.137	25.5765	26.1432	26.3848	25.7083	25.8547	26.2773	26.1833	25.7592	26.1767	26.3729	By MS/MS	By MS/MS	By MS/MS	By MS/MS	By MS/MS	By MS/MS	By MS/MS	By MS/MS	By MS/MS	By MS/MS	By MS/MS	By MS/MS	By MS/MS	By matching	By MS/MS	By MS/MS	By MS/MS	By MS/MS	By MS/MS	By MS/MS			nickel cation binding [GO:0016151];protein complex assembly [GO:0006461];GTPase activity [GO:0003924]	protein complex assembly [GO:0006461]	nickel cation binding [GO:0016151];GTPase activity [GO:0003924]					208.95	1730100000	73	29.05	192230000	25274000
NaN	NaN	NaN	23.8791	NaN	NaN	NaN	NaN	NaN	NaN	NaN	NaN	NaN	NaN	NaN							By matching		By MS/MS	By MS/MS	By matching					By matching							DNA binding [GO:0003677];DNA repair [GO:0006281];zinc ion binding [GO:0008270];deoxyribonuclease IV (phage-T4-induced) activity [GO:0008833]	DNA repair [GO:0006281]	DNA binding [GO:0003677];zinc ion binding [GO:0008270];deoxyribonuclease IV (phage-T4-induced) activity [GO:0008833]					6.2251	58821000	2	31.43	3921400	0
NaN	NaN	NaN	25.6313	NaN	NaN	NaN	NaN	NaN	NaN	NaN	NaN	NaN	NaN	NaN	By MS/MS	By MS/MS	By MS/MS	By MS/MS	By matching	By matching	By MS/MS	By MS/MS	By MS/MS	By matching	By matching												DNA binding [GO:0003677];DNA repair [GO:0006281];endonuclease activity [GO:0004519];exodeoxyribonuclease III activity [GO:0008853];intracellular [GO:0005622]	DNA repair [GO:0006281]	endonuclease activity [GO:0004519];exodeoxyribonuclease III activity [GO:0008853];DNA binding [GO:0003677]	intracellular [GO:0005622]				64.124	696340000	20	28.854	49739000	6479400
26.705	26.6251	26.3858	26.4373	26.2568	26.1492	26.2695	26.8608	26.4057	26.4379	26.1993	26.6043	26.3575	26.393	26.7421	By MS/MS	By MS/MS	By MS/MS	By MS/MS	By matching	By MS/MS	By MS/MS	By MS/MS	By MS/MS	By MS/MS	By MS/MS	By MS/MS	By MS/MS	By MS/MS	By MS/MS	By MS/MS	By MS/MS	By MS/MS	By MS/MS	By MS/MS										77.561	1763200000	62	87.404	40072000	2851600
32.0997	32.0577	32.1386	32.1229	32.0611	32.1509	32.0407	32.0428	31.965	31.9988	32.2132	32.21	32.2161	32.2327	32.1652	By MS/MS	By MS/MS	By MS/MS	By MS/MS	By MS/MS	By MS/MS	By MS/MS	By MS/MS	By MS/MS	By MS/MS	By MS/MS	By MS/MS	By MS/MS	By MS/MS	By MS/MS	By MS/MS	By MS/MS	By MS/MS	By MS/MS	By MS/MS		+	DNA replication [GO:0006260];ribonucleoside-diphosphate reductase activity, thioredoxin disulfide as acceptor [GO:0004748];ATP binding [GO:0005524]	DNA replication [GO:0006260]	ribonucleoside-diphosphate reductase activity, thioredoxin disulfide as acceptor [GO:0004748];ATP binding [GO:0005524]					323.31	81043000000	1161	90.038	2078000000	122180000
NaN	NaN	NaN	23.4705	NaN	NaN	NaN	NaN	NaN	NaN	NaN	NaN	NaN	NaN	NaN	By matching	By MS/MS	By matching	By matching	By MS/MS	By matching	By MS/MS		By matching	By MS/MS	By MS/MS	By matching		By matching						By matching			ATP binding [GO:0005524];guanylate kinase activity [GO:0004385];cytoplasm [GO:0005737]		guanylate kinase activity [GO:0004385];ATP binding [GO:0005524]	cytoplasm [GO:0005737]			SUBCELLULAR LOCATION: Cytoplasm {ECO:0000256|HAMAP-Rule:MF_00328}.	7.6611	232210000	11	23.343	21110000	3484400
29.6135	29.6563	29.5743	29.5959	29.7582	30.177	29.3964	29.6261	29.5013	29.2545	29.6451	29.4526	29.4071	29.6574	29.6863	By MS/MS	By MS/MS	By MS/MS	By MS/MS	By MS/MS	By MS/MS	By MS/MS	By MS/MS	By MS/MS	By MS/MS	By MS/MS	By MS/MS	By MS/MS	By MS/MS	By MS/MS	By MS/MS	By MS/MS	By MS/MS	By MS/MS	By MS/MS			carbohydrate metabolic process [GO:0005975];pentose-phosphate shunt [GO:0006098];ribose-5-phosphate isomerase activity [GO:0004751]	pentose-phosphate shunt [GO:0006098];carbohydrate metabolic process [GO:0005975]	ribose-5-phosphate isomerase activity [GO:0004751]					323.31	12833000000	193	16.468	1425900000	52096000
NaN	NaN	NaN	22.0545	NaN	NaN	NaN	NaN	NaN	NaN	NaN	NaN	NaN	NaN	NaN	By matching	By MS/MS	By matching	By matching	By matching			By matching	By matching		By matching			By matching	By matching	By matching				By matching			ATP binding [GO:0005524];cell cycle [GO:0007049];cell division [GO:0051301];cell wall organization [GO:0071555];peptidoglycan biosynthetic process [GO:0009252];regulation of cell shape [GO:0008360];tetrahydrofolylpolyglutamate synthase activity [GO:0004326];UDP-N-acetylmuramoylalanine-D-glutamate ligase activity [GO:0008764];cytoplasm [GO:0005737]	cell division [GO:0051301];cell wall organization [GO:0071555];peptidoglycan biosynthetic process [GO:0009252];regulation of cell shape [GO:0008360];cell cycle [GO:0007049]	tetrahydrofolylpolyglutamate synthase activity [GO:0004326];UDP-N-acetylmuramoylalanine-D-glutamate ligase activity [GO:0008764];ATP binding [GO:0005524]	cytoplasm [GO:0005737]			SUBCELLULAR LOCATION: Cytoplasm {ECO:0000256|SAAS:SAAS00084461}.	3.0576	60385000	2	44.665	2415400	363930
NaN	NaN	NaN	NaN	NaN	NaN	NaN	NaN	NaN	NaN	NaN	NaN	NaN	NaN	26.1271		By matching		By matching	By matching	By matching	By MS/MS	By MS/MS	By matching	By matching	By matching		By MS/MS	By matching		By MS/MS	By MS/MS			By MS/MS										85.101	372720000	11	37.653	20707000	0
28.4201	28.2863	28.2909	28.2002	28.2174	28.0959	28.1925	28.4338	28.3917	28.0675	28.3506	28.255	28.3832	28.4152	28.3652	By MS/MS	By MS/MS	By MS/MS	By MS/MS	By MS/MS	By MS/MS	By MS/MS	By MS/MS	By MS/MS	By MS/MS	By MS/MS	By MS/MS	By MS/MS	By MS/MS	By MS/MS	By MS/MS	By MS/MS	By MS/MS	By MS/MS	By MS/MS			GTPase activity [GO:0003924];GTP binding [GO:0005525]		GTP binding [GO:0005525];GTPase activity [GO:0003924]					148.02	5875200000	190	66.805	183600000	11733000
30.6221	30.4246	30.595	30.5504	30.5546	30.52	30.5644	30.4839	30.4827	30.4664	30.2043	30.1049	30.0989	30.0707	30.1874	By MS/MS	By MS/MS	By MS/MS	By MS/MS	By MS/MS	By MS/MS	By MS/MS	By MS/MS	By MS/MS	By MS/MS	By MS/MS	By MS/MS	By MS/MS	By MS/MS	By MS/MS	By MS/MS	By MS/MS	By MS/MS	By MS/MS	By MS/MS		+	cytochrome-c oxidase activity [GO:0004129];heme binding [GO:0020037];metal ion binding [GO:0046872];integral component of membrane [GO:0016021]		heme binding [GO:0020037];metal ion binding [GO:0046872];cytochrome-c oxidase activity [GO:0004129]	integral component of membrane [GO:0016021]				323.31	25897000000	403	25.389	1849800000	75795000
26.5723	26.7111	27.0466	27.1859	27.1411	26.3265	27.0107	27.2483	26.8342	27.0184	26.2288	26.4219	26.8667	26.9071	26.6845	By MS/MS	By MS/MS	By MS/MS	By MS/MS	By MS/MS	By MS/MS	By MS/MS	By MS/MS	By MS/MS	By MS/MS	By MS/MS	By MS/MS	By MS/MS	By MS/MS	By MS/MS	By MS/MS	By matching	By MS/MS	By MS/MS	By MS/MS			ATP binding [GO:0005524];DNA recombination [GO:0006310];DNA repair [GO:0006281];DNA-dependent ATPase activity [GO:0008094];single-stranded DNA binding [GO:0003697];SOS response [GO:0009432];cytoplasm [GO:0005737]	DNA repair [GO:0006281];SOS response [GO:0009432];DNA recombination [GO:0006310]	DNA-dependent ATPase activity [GO:0008094];single-stranded DNA binding [GO:0003697];ATP binding [GO:0005524]	cytoplasm [GO:0005737]			SUBCELLULAR LOCATION: Cytoplasm {ECO:0000255|HAMAP-Rule:MF_00268}.	100.38	2539300000	131	37.209	141070000	10638000
NaN	NaN	NaN	NaN	NaN	NaN	25.3476	NaN	NaN	NaN	NaN	NaN	NaN	NaN	NaN	By MS/MS	By MS/MS	By MS/MS	By MS/MS	By matching	By matching	By matching	By MS/MS	By MS/MS	By MS/MS	By MS/MS	By MS/MS	By MS/MS	By MS/MS	By MS/MS				By matching				integral component of membrane [GO:0016021]			integral component of membrane [GO:0016021]				26.965	368760000	28	33.89	28366000	2161700
33.4507	33.5978	33.3925	33.4462	33.3057	33.3856	33.4747	33.5481	33.3641	33.3564	33.3985	33.4093	33.3597	33.3463	33.3988	By MS/MS	By MS/MS	By MS/MS	By MS/MS	By MS/MS	By MS/MS	By MS/MS	By MS/MS	By MS/MS	By MS/MS	By MS/MS	By MS/MS	By MS/MS	By MS/MS	By MS/MS	By MS/MS	By MS/MS	By MS/MS	By MS/MS	By MS/MS			serine-type endopeptidase activity [GO:0004252];periplasmic space [GO:0042597]		serine-type endopeptidase activity [GO:0004252]	periplasmic space [GO:0042597]			SUBCELLULAR LOCATION: Periplasm {ECO:0000256|RuleBase:RU364067}.	323.31	220570000000	971	51.006	9190500000	636990000
NaN	NaN	NaN	26.7349	NaN	NaN	NaN	NaN	NaN	NaN	NaN	NaN	NaN	NaN	NaN	By MS/MS	By matching	By matching		By matching	By MS/MS	By matching	By MS/MS	By MS/MS	By MS/MS	By matching	By matching	By matching	By matching		By matching	By matching	By MS/MS		By matching										19.721	1000100000	12	8.1299	500050000	11016000
NaN	NaN	NaN	23.0339	NaN	NaN	NaN	NaN	NaN	NaN	NaN	NaN	NaN	NaN	NaN	By matching	By matching	By matching			By matching	By matching	By matching	By matching	By MS/MS	By matching	By matching	By matching	By matching	By matching	By matching	By matching	By matching	By matching	By matching			cellular amino acid metabolic process [GO:0006520];racemase activity, acting on amino acids and derivatives [GO:0036361]	cellular amino acid metabolic process [GO:0006520]	racemase activity, acting on amino acids and derivatives [GO:0036361]					2.1992	116630000	1	25.429	6860600	301160
30.6286	30.7974	30.4163	30.4797	30.3114	30.2874	30.6012	30.5653	30.5133	30.654	30.0503	30.138	30.4332	30.5015	30.5128	By MS/MS	By MS/MS	By MS/MS	By MS/MS	By MS/MS	By MS/MS	By MS/MS	By MS/MS	By MS/MS	By MS/MS	By MS/MS	By MS/MS	By MS/MS	By MS/MS	By MS/MS	By MS/MS	By MS/MS	By MS/MS	By MS/MS	By MS/MS			structural constituent of ribosome [GO:0003735];translation [GO:0006412];ribosome [GO:0005840]	translation [GO:0006412]	structural constituent of ribosome [GO:0003735]	ribosome [GO:0005840]				323.31	27573000000	303	13.603	5514600000	376620000
26.7601	26.7836	26.7924	26.4853	26.7146	26.7233	26.6223	26.8023	26.865	26.517	26.6911	26.8069	26.4911	26.9971	26.3336	By MS/MS		By MS/MS	By MS/MS	By MS/MS	By MS/MS	By MS/MS	By MS/MS	By MS/MS	By MS/MS	By MS/MS	By MS/MS	By MS/MS	By MS/MS	By MS/MS	By MS/MS	By MS/MS	By MS/MS	By MS/MS	By MS/MS			histidine biosynthetic process [GO:0000105];histidinol-phosphatase activity [GO:0004401]	histidine biosynthetic process [GO:0000105]	histidinol-phosphatase activity [GO:0004401]					134.91	1804500000	44	30.052	164040000	6169100
30.1926	30.3685	30.1646	30.2201	30.1495	29.9117	30.3712	30.286	30.2507	30.2832	29.8425	29.9559	30.0616	29.8662	30.0827	By MS/MS	By MS/MS	By MS/MS	By MS/MS	By MS/MS	By MS/MS	By MS/MS	By MS/MS	By MS/MS	By MS/MS	By MS/MS	By MS/MS	By MS/MS	By MS/MS	By MS/MS	By MS/MS	By MS/MS	By MS/MS	By MS/MS	By MS/MS		+	rRNA binding [GO:0019843];structural constituent of ribosome [GO:0003735];translation [GO:0006412];ribosome [GO:0005840]	translation [GO:0006412]	structural constituent of ribosome [GO:0003735];rRNA binding [GO:0019843]	ribosome [GO:0005840]				323.31	21891000000	294	14.755	2736400000	181190000
26.7705	26.6498	26.4708	26.5039	26.8654	26.884	26.4114	26.7534	26.5581	26.6656	26.8846	27.3634	27.311	27.1617	27.4995	By MS/MS	By MS/MS	By MS/MS	By MS/MS	By MS/MS	By MS/MS	By MS/MS	By MS/MS	By MS/MS	By MS/MS	By MS/MS	By matching	By matching	By MS/MS	By MS/MS	By MS/MS	By MS/MS	By MS/MS	By MS/MS	By MS/MS		+	chemotaxis [GO:0006935];signal transducer activity [GO:0004871];integral component of membrane [GO:0016021]	chemotaxis [GO:0006935]	signal transducer activity [GO:0004871]	integral component of membrane [GO:0016021]				62.73	2512000000	79	57.846	83732000	7278500
29.0624	29.0573	28.901	29.1617	28.9714	29.712	28.815	28.5167	28.9902	29.1412	28.2725	28.7761	28.5954	28.7218	28.3281	By MS/MS	By MS/MS	By MS/MS	By MS/MS	By MS/MS	By MS/MS	By MS/MS	By MS/MS	By MS/MS	By MS/MS	By MS/MS	By MS/MS	By MS/MS	By MS/MS	By MS/MS	By MS/MS	By MS/MS	By MS/MS	By MS/MS	By MS/MS		+	acetyl-CoA carboxylase activity [GO:0003989];fatty acid biosynthetic process [GO:0006633];acetyl-CoA carboxylase complex [GO:0009317]	fatty acid biosynthetic process [GO:0006633]	acetyl-CoA carboxylase activity [GO:0003989]	acetyl-CoA carboxylase complex [GO:0009317]				173.08	9917600000	159	16.479	1652900000	97033000
30.5787	30.4644	30.6345	30.6634	30.7947	30.5558	30.6196	30.6396	30.6973	30.6563	30.3355	30.5026	30.6073	30.6196	30.3678	By MS/MS	By MS/MS	By MS/MS	By MS/MS	By MS/MS	By MS/MS	By MS/MS	By MS/MS	By MS/MS	By MS/MS	By MS/MS	By MS/MS	By MS/MS	By MS/MS	By MS/MS	By MS/MS	By MS/MS	By MS/MS	By MS/MS	By MS/MS			carbohydrate derivative binding [GO:0097367];carbohydrate derivative biosynthetic process [GO:1901137];glutamine-fructose-6-phosphate transaminase (isomerizing) activity [GO:0004360];cytoplasm [GO:0005737]	carbohydrate derivative biosynthetic process [GO:1901137]	glutamine-fructose-6-phosphate transaminase (isomerizing) activity [GO:0004360];carbohydrate derivative binding [GO:0097367]	cytoplasm [GO:0005737]			SUBCELLULAR LOCATION: Cytoplasm {ECO:0000256|SAAS:SAAS00887591}.	323.31	27102000000	610	67.447	903400000	41191000
32.152	32.1539	31.9947	32.2143	32.2372	32.0983	32.125	32.1566	32.1593	32.2581	32.6283	32.479	32.4847	32.494	32.5997	By MS/MS	By MS/MS	By MS/MS	By MS/MS	By MS/MS	By MS/MS	By MS/MS	By MS/MS	By MS/MS	By MS/MS	By MS/MS	By MS/MS	By MS/MS	By MS/MS	By MS/MS	By MS/MS	By MS/MS	By MS/MS	By MS/MS	By MS/MS		+								298.58	85753000000	535	63.064	3728400000	164880000
25.5117	25.3521	25.3533	25.7915	25.6331	25.3648	25.3984	25.6403	25.5419	25.7579	NaN	25.7941	NaN	NaN	NaN	By MS/MS	By MS/MS	By MS/MS	By MS/MS	By matching	By matching	By MS/MS	By MS/MS	By MS/MS	By matching	By MS/MS	By MS/MS	By MS/MS	By MS/MS	By matching	By matching	By MS/MS	By MS/MS	By matching	By matching		+	integral component of membrane [GO:0016021]			integral component of membrane [GO:0016021]				10.9	1033600000	20	50.47	36916000	4788400
32.8252	32.911	32.8586	32.7446	32.7411	32.8388	32.8989	32.8361	32.8059	32.7713	32.5021	32.3798	32.5272	32.4647	32.5151	By MS/MS	By MS/MS	By MS/MS	By MS/MS	By MS/MS	By MS/MS	By MS/MS	By MS/MS	By MS/MS	By MS/MS	By MS/MS	By MS/MS	By MS/MS	By MS/MS	By MS/MS	By MS/MS	By MS/MS	By MS/MS	By MS/MS	By MS/MS		+	3 iron, 4 sulfur cluster binding [GO:0051538];4 iron, 4 sulfur cluster binding [GO:0051539];electron carrier activity [GO:0009055];metal ion binding [GO:0046872];succinate dehydrogenase (ubiquinone) activity [GO:0008177];tricarboxylic acid cycle [GO:0006099];2 iron, 2 sulfur cluster binding [GO:0051537]	tricarboxylic acid cycle [GO:0006099]	3 iron, 4 sulfur cluster binding [GO:0051538];4 iron, 4 sulfur cluster binding [GO:0051539];electron carrier activity [GO:0009055];metal ion binding [GO:0046872];succinate dehydrogenase (ubiquinone) activity [GO:0008177];2 iron, 2 sulfur cluster binding [GO:0051537]					323.31	142410000000	827	27.644	10955000000	751340000
27.9902	28.1037	27.8785	27.579	27.8486	27.9714	27.8888	27.9231	27.959	27.7285	27.9424	27.4641	27.3329	27.4984	27.5064	By MS/MS	By MS/MS	By MS/MS	By MS/MS	By MS/MS	By MS/MS	By MS/MS	By MS/MS	By MS/MS	By MS/MS	By MS/MS	By MS/MS	By MS/MS	By MS/MS	By MS/MS	By MS/MS	By matching	By MS/MS	By MS/MS	By MS/MS			ATP binding [GO:0005524];cytoplasm [GO:0005737];DNA binding [GO:0003677];DNA topoisomerase type II (ATP-hydrolyzing) activity [GO:0003918];DNA topological change [GO:0006265];DNA-dependent DNA replication [GO:0006261];metal ion binding [GO:0046872];chromosome [GO:0005694]	DNA topological change [GO:0006265];DNA-dependent DNA replication [GO:0006261]	DNA binding [GO:0003677];DNA topoisomerase type II (ATP-hydrolyzing) activity [GO:0003918];metal ion binding [GO:0046872];ATP binding [GO:0005524]	cytoplasm [GO:0005737];chromosome [GO:0005694]			SUBCELLULAR LOCATION: Cytoplasm {ECO:0000256|HAMAP-Rule:MF_01898}.	122.87	4617500000	93	87.264	131930000	10360000
31.3961	31.1559	31.2566	31.2495	31.2764	31.3947	31.2769	31.2509	31.2825	31.2219	31.6431	31.468	31.4478	31.508	31.311	By MS/MS	By MS/MS	By MS/MS	By MS/MS	By MS/MS	By MS/MS	By MS/MS	By MS/MS	By MS/MS	By MS/MS	By MS/MS	By MS/MS	By MS/MS	By MS/MS	By MS/MS	By MS/MS	By MS/MS	By MS/MS	By MS/MS	By MS/MS		+	lyase activity [GO:0016829];metal ion binding [GO:0046872];thiamine biosynthetic process [GO:0009228];thiamine diphosphate biosynthetic process [GO:0009229];4 iron, 4 sulfur cluster binding [GO:0051539]	thiamine diphosphate biosynthetic process [GO:0009229];thiamine biosynthetic process [GO:0009228]	lyase activity [GO:0016829];metal ion binding [GO:0046872];4 iron, 4 sulfur cluster binding [GO:0051539]					323.31	58404000000	764	50.171	2433500000	216280000
28.9708	28.8332	29.0152	28.991	29.112	29.1664	28.9926	28.9958	28.9046	28.9747	28.2552	28.0104	28.2364	28.244	27.8986	By MS/MS	By MS/MS	By MS/MS	By MS/MS	By MS/MS	By MS/MS	By MS/MS	By MS/MS	By MS/MS	By MS/MS	By MS/MS	By MS/MS	By MS/MS	By MS/MS	By MS/MS	By MS/MS	By MS/MS	By MS/MS	By MS/MS	By MS/MS		+	signal transducer activity [GO:0004871];integral component of membrane [GO:0016021]		signal transducer activity [GO:0004871]	integral component of membrane [GO:0016021]				244.18	9189300000	177	60.747	353430000	23708000
NaN	23.73	23.5673	NaN	23.5533	NaN	NaN	NaN	NaN	NaN	NaN	NaN	NaN	NaN	NaN						By MS/MS	By MS/MS	By MS/MS	By MS/MS	By MS/MS						By matching														30.894	71822000	12	13.136	11970000	0
29.8491	29.8732	29.6638	29.4037	29.4681	29.4304	29.4962	29.9905	29.8533	29.6296	29.5723	29.3942	29.4484	29.3288	29.4256	By MS/MS	By MS/MS	By MS/MS	By MS/MS	By MS/MS	By MS/MS	By MS/MS	By MS/MS	By MS/MS	By MS/MS	By MS/MS	By MS/MS	By MS/MS	By MS/MS	By MS/MS	By MS/MS	By MS/MS	By MS/MS	By MS/MS	By MS/MS			rRNA binding [GO:0019843];structural constituent of ribosome [GO:0003735];translation [GO:0006412];ribosome [GO:0005840]	translation [GO:0006412]	structural constituent of ribosome [GO:0003735];rRNA binding [GO:0019843]	ribosome [GO:0005840]				181.68	15087000000	189	9.7374	3771700000	252480000
NaN	NaN	NaN	25.1504	NaN	NaN	25.3788	NaN	NaN	NaN	NaN	NaN	NaN	NaN	NaN	By matching	By matching	By matching	By matching	By matching	By MS/MS	By matching	By matching	By MS/MS	By matching	By matching	By MS/MS	By matching	By matching	By matching	By matching	By matching	By matching	By matching	By matching			ATPase activity [GO:0016887];ATP binding [GO:0005524]		ATP binding [GO:0005524];ATPase activity [GO:0016887]					10.009	545760000	3	23.965	49615000	1609300
25.6924	26.0059	25.7411	25.8363	26.0564	25.6748	26.1894	26.0427	25.8886	25.6993	25.8949	25.9982	25.4351	25.6906	25.9124	By matching	By matching	By MS/MS	By MS/MS	By MS/MS	By MS/MS	By matching	By MS/MS	By MS/MS	By MS/MS	By matching	By MS/MS	By MS/MS	By MS/MS	By MS/MS	By MS/MS	By MS/MS	By MS/MS	By matching	By matching			transmembrane transport [GO:0055085];transporter activity [GO:0005215];integral component of membrane [GO:0016021]	transmembrane transport [GO:0055085]	transporter activity [GO:0005215]	integral component of membrane [GO:0016021]				16.721	1147300000	34	47.465	143410000	7480400
29.3894	29.315	29.4005	29.2003	29.0687	29.0709	29.2088	29.5475	29.3546	29.355	28.922	29.0921	28.8881	29.1453	28.8663	By MS/MS	By MS/MS	By MS/MS	By MS/MS	By MS/MS	By MS/MS	By MS/MS	By MS/MS	By MS/MS	By MS/MS	By MS/MS	By MS/MS	By MS/MS	By MS/MS	By MS/MS	By MS/MS	By MS/MS	By MS/MS	By MS/MS	By MS/MS		+								169.38	9687200000	121	14.475	1937400000	73367000
27.7191	27.6806	27.5694	27.8315	27.7292	27.622	27.9159	27.6109	27.731	27.8162	27.4241	27.5093	27.4367	27.5534	27.3604	By MS/MS	By MS/MS	By MS/MS	By MS/MS	By MS/MS	By MS/MS	By MS/MS	By MS/MS	By MS/MS	By MS/MS	By MS/MS	By MS/MS	By MS/MS	By MS/MS	By MS/MS	By MS/MS	By MS/MS	By MS/MS	By MS/MS	By MS/MS		+	guanosine tetraphosphate metabolic process [GO:0015969];kinase activity [GO:0016301];GTP diphosphokinase activity [GO:0008728]	guanosine tetraphosphate metabolic process [GO:0015969]	kinase activity [GO:0016301];GTP diphosphokinase activity [GO:0008728]					178.03	3983500000	160	83.561	92641000	5176300
27.4179	28.2554	27.3945	27.7979	28.4739	27.8206	28.0672	27.9246	27.6849	28.027	27.7018	27.8703	28.1768	27.7863	28.0906	By MS/MS	By MS/MS	By MS/MS	By MS/MS	By MS/MS	By MS/MS	By MS/MS	By MS/MS	By MS/MS	By MS/MS	By MS/MS	By MS/MS	By MS/MS	By MS/MS	By MS/MS	By MS/MS	By MS/MS	By MS/MS	By MS/MS	By MS/MS			oxidoreductase activity, acting on the CH-CH group of donors, NAD or NADP as acceptor [GO:0016628];oxidoreductase activity, acting on the CH-OH group of donors, NAD or NADP as acceptor [GO:0016616];polysaccharide biosynthetic process [GO:0000271];NAD binding [GO:0051287]	polysaccharide biosynthetic process [GO:0000271]	oxidoreductase activity, acting on the CH-CH group of donors, NAD or NADP as acceptor [GO:0016628];oxidoreductase activity, acting on the CH-OH group of donors, NAD or NADP as acceptor [GO:0016616];NAD binding [GO:0051287]					170.88	5077500000	157	45.012	253880000	15886000
29.8692	29.9375	29.8815	30.0461	30.0732	30.0301	29.9639	30.0284	30.0623	29.9212	30.0571	30.0786	30.1649	30.0096	29.9875	By MS/MS	By MS/MS	By MS/MS	By MS/MS	By MS/MS	By MS/MS	By MS/MS	By MS/MS	By MS/MS	By MS/MS	By MS/MS	By MS/MS	By MS/MS	By MS/MS	By MS/MS	By MS/MS	By MS/MS	By MS/MS	By MS/MS	By MS/MS			3-phosphoshikimate 1-carboxyvinyltransferase activity [GO:0003866];aromatic amino acid family biosynthetic process [GO:0009073];chorismate biosynthetic process [GO:0009423];cytoplasm [GO:0005737]	chorismate biosynthetic process [GO:0009423];aromatic amino acid family biosynthetic process [GO:0009073]	3-phosphoshikimate 1-carboxyvinyltransferase activity [GO:0003866]	cytoplasm [GO:0005737]			SUBCELLULAR LOCATION: Cytoplasm {ECO:0000255|HAMAP-Rule:MF_00210}.	323.31	19149000000	404	46.158	1063800000	43740000
25.385	26.0482	25.9035	25.7424	25.6143	25.2636	26.0202	25.8097	25.8094	26.0212	25.7505	25.4392	25.5423	NaN	26.0686	By MS/MS	By MS/MS	By MS/MS	By MS/MS	By matching	By MS/MS	By MS/MS	By MS/MS	By MS/MS	By MS/MS	By matching	By MS/MS	By matching	By MS/MS	By MS/MS	By MS/MS	By MS/MS	By matching	By matching	By matching			aromatic amino acid family biosynthetic process [GO:0009073];chorismate biosynthetic process [GO:0009423];shikimate 3-dehydrogenase (NADP+) activity [GO:0004764];shikimate metabolic process [GO:0019632];NADP binding [GO:0050661]	chorismate biosynthetic process [GO:0009423];shikimate metabolic process [GO:0019632];aromatic amino acid family biosynthetic process [GO:0009073]	shikimate 3-dehydrogenase (NADP+) activity [GO:0004764];NADP binding [GO:0050661]					10.11	1084200000	27	29.147	60234000	5206000
25.6051	25.9312	26.1088	25.7639	26.208	25.6421	26.0129	26.1185	26.0926	25.984	26.0292	NaN	NaN	25.7406	NaN	By matching	By MS/MS	By MS/MS	By MS/MS	By MS/MS	By MS/MS	By MS/MS	By MS/MS	By MS/MS	By MS/MS	By MS/MS	By MS/MS	By MS/MS	By matching	By MS/MS	By MS/MS	By matching	By matching	By matching	By matching			phosphatidylethanolamine biosynthetic process [GO:0006646];phosphatidylserine decarboxylase activity [GO:0004609]	phosphatidylethanolamine biosynthetic process [GO:0006646]	phosphatidylserine decarboxylase activity [GO:0004609]					18.818	1261400000	28	30.768	84093000	3896400
25.5675	25.0744	25.1525	25.1419	25.3074	25.5596	25.1294	25.3113	25.071	25.4133	25.4116	NaN	NaN	25.219	24.9736	By MS/MS	By MS/MS	By MS/MS	By MS/MS	By MS/MS	By matching	By MS/MS	By MS/MS	By matching	By MS/MS	By MS/MS	By MS/MS	By MS/MS	By MS/MS	By matching	By matching	By MS/MS	By matching	By MS/MS	By matching			plasma membrane [GO:0005886];protein secretion [GO:0009306];protein transport by the Tat complex [GO:0043953];protein transporter activity [GO:0008565];integral component of membrane [GO:0016021]	protein transport by the Tat complex [GO:0043953];protein secretion [GO:0009306]	protein transporter activity [GO:0008565]	plasma membrane [GO:0005886];integral component of membrane [GO:0016021]			Single-pass membrane protein {ECO:0000255|HAMAP-Rule:MF_00237}.;SUBCELLULAR LOCATION: Cell inner membrane {ECO:0000255|HAMAP-Rule:MF_00237}	74.393	728720000	37	16.893	72872000	6959300
28.1202	28.3214	28.2588	28.4877	28.0131	27.9897	28.3656	28.1863	28.4593	28.4433	27.6416	28.0924	27.7246	27.8461	28.0631	By MS/MS	By MS/MS	By MS/MS	By MS/MS	By MS/MS	By MS/MS	By MS/MS	By MS/MS	By MS/MS	By MS/MS	By MS/MS	By MS/MS	By MS/MS	By MS/MS	By MS/MS	By MS/MS	By MS/MS	By MS/MS	By MS/MS	By MS/MS		+	proline:sodium symporter activity [GO:0005298];sodium ion binding [GO:0031402];integral component of membrane [GO:0016021]		sodium ion binding [GO:0031402];proline:sodium symporter activity [GO:0005298]	integral component of membrane [GO:0016021]				110.78	5773200000	71	53.279	641460000	49039000
NaN	NaN	NaN	NaN	NaN	NaN	NaN	NaN	NaN	NaN	NaN	NaN	NaN	25.3032	NaN	By MS/MS	By MS/MS	By MS/MS	By MS/MS	By matching	By matching	By matching	By matching	By matching	By matching	By matching	By matching	By MS/MS	By MS/MS	By MS/MS	By matching	By matching	By MS/MS	By MS/MS	By matching			ATPase activity [GO:0016887];ATP binding [GO:0005524]		ATP binding [GO:0005524];ATPase activity [GO:0016887]					50.457	239520000	19	24.119	17109000	1173500
26.3995	26.3282	26.3952	26.3993	26.2963	26.7436	26.2902	26.3741	26.4914	26.1755	25.9754	26.2415	25.9564	26.0151	25.9447	By MS/MS	By MS/MS	By MS/MS	By MS/MS	By MS/MS	By MS/MS	By MS/MS	By MS/MS	By MS/MS	By MS/MS	By MS/MS	By MS/MS	By MS/MS	By MS/MS	By MS/MS	By MS/MS	By MS/MS	By MS/MS	By MS/MS	By MS/MS		+	acyl-[acyl-carrier-protein]-UDP-N-acetylglucosamine O-acyltransferase activity [GO:0008780];lipid A biosynthetic process [GO:0009245];cytoplasm [GO:0005737]	lipid A biosynthetic process [GO:0009245]	acyl-[acyl-carrier-protein]-UDP-N-acetylglucosamine O-acyltransferase activity [GO:0008780]	cytoplasm [GO:0005737]			SUBCELLULAR LOCATION: Cytoplasm {ECO:0000256|HAMAP-Rule:MF_00387, ECO:0000256|SAAS:SAAS00720118}.	75.667	1664100000	66	28.212	166410000	13572000
28.4448	28.3569	28.3415	28.0999	28.1633	28.2065	28.2766	28.5029	28.3494	28.3539	28.3069	28.3433	28.228	28.2991	28.2795	By MS/MS	By MS/MS	By MS/MS	By MS/MS	By MS/MS	By MS/MS	By MS/MS	By MS/MS	By MS/MS	By MS/MS	By MS/MS	By MS/MS	By MS/MS	By MS/MS	By MS/MS	By MS/MS	By MS/MS	By MS/MS	By MS/MS	By MS/MS										105.08	5365500000	108	9.1026	1341400000	59350000
NaN	NaN	NaN	23.3284	NaN	NaN	NaN	NaN	NaN	NaN	NaN	NaN	NaN	NaN	NaN	By MS/MS	By MS/MS	By MS/MS	By matching	By MS/MS	By MS/MS	By MS/MS	By matching	By matching	By MS/MS	By matching						By MS/MS	By MS/MS	By MS/MS											8.1366	180450000	20	24.948	25778000	2684800
27.781	28.1682	27.8547	28.0913	27.7484	28.1613	28.1435	28.0264	27.8846	27.7457	28.0635	28.2006	28.1991	27.9367	28.1527	By MS/MS	By MS/MS	By MS/MS	By MS/MS	By MS/MS	By MS/MS	By MS/MS	By MS/MS	By MS/MS	By MS/MS	By MS/MS	By MS/MS	By MS/MS	By MS/MS	By matching	By MS/MS	By MS/MS	By MS/MS	By MS/MS	By matching			4 iron, 4 sulfur cluster binding [GO:0051539];biotin biosynthetic process [GO:0009102];biotin synthase activity [GO:0004076];metal ion binding [GO:0046872];2 iron, 2 sulfur cluster binding [GO:0051537]	biotin biosynthetic process [GO:0009102]	4 iron, 4 sulfur cluster binding [GO:0051539];biotin synthase activity [GO:0004076];metal ion binding [GO:0046872];2 iron, 2 sulfur cluster binding [GO:0051537]					58.851	4884800000	62	30.4	325650000	21021000
31.1054	31.0249	31.053	30.948	31.1299	31.3663	31.1004	30.9538	31.1961	30.9655	31.3497	31.5121	31.4091	31.282	31.2375	By MS/MS	By MS/MS	By MS/MS	By MS/MS	By MS/MS	By MS/MS	By MS/MS	By MS/MS	By MS/MS	By MS/MS	By MS/MS	By MS/MS	By MS/MS	By MS/MS	By MS/MS	By MS/MS	By MS/MS	By MS/MS	By MS/MS	By MS/MS		+	carbon-nitrogen ligase activity, with glutamine as amido-N-donor [GO:0016884];translation [GO:0006412];ATP binding [GO:0005524]	translation [GO:0006412]	carbon-nitrogen ligase activity, with glutamine as amido-N-donor [GO:0016884];ATP binding [GO:0005524]					323.31	40339000000	603	53.074	1494000000	53390000
27.7725	27.4988	27.7787	27.8138	27.6554	27.8847	27.738	27.7206	27.4183	28.0793	NaN	27.5802	27.9642	NaN	NaN	By MS/MS	By MS/MS	By MS/MS	By MS/MS	By MS/MS	By MS/MS	By MS/MS	By MS/MS	By MS/MS	By MS/MS	By MS/MS	By MS/MS	By MS/MS	By MS/MS	By MS/MS	By MS/MS	By MS/MS	By matching	By matching	By matching			integral component of membrane [GO:0016021]			integral component of membrane [GO:0016021]				18.732	4237700000	69	31.752	353140000	36806000
NaN	NaN	NaN	24.4961	NaN	NaN	NaN	NaN	NaN	NaN	NaN	NaN	NaN	NaN	NaN	By matching	By matching	By matching	By matching	By matching	By matching	By matching	By MS/MS	By matching	By matching	By matching	By MS/MS	By matching	By matching	By matching		By matching		By matching				chemotaxis [GO:0006935];phosphorelay response regulator activity [GO:0000156];protein-glutamate methylesterase activity [GO:0008984];cytoplasm [GO:0005737]	chemotaxis [GO:0006935]	protein-glutamate methylesterase activity [GO:0008984];phosphorelay response regulator activity [GO:0000156]	cytoplasm [GO:0005737]				3.29	273950000	0	20.761	39136000	2216000
29.4868	29.5937	29.4528	29.4261	29.4634	29.3776	29.571	29.6239	29.6095	29.5721	28.9482	29.0834	28.9118	29.0379	29.0264	By MS/MS	By MS/MS	By MS/MS	By MS/MS	By MS/MS	By MS/MS	By MS/MS	By MS/MS	By MS/MS	By MS/MS	By MS/MS	By MS/MS	By MS/MS	By MS/MS	By MS/MS	By MS/MS	By MS/MS	By MS/MS	By MS/MS	By MS/MS		+	3'-5' exonuclease activity [GO:0008408];DNA binding [GO:0003677];DNA polymerase III complex [GO:0009360];DNA replication [GO:0006260];DNA-directed DNA polymerase activity [GO:0003887];cytoplasm [GO:0005737]	DNA replication [GO:0006260]	DNA binding [GO:0003677];DNA-directed DNA polymerase activity [GO:0003887];3'-5' exonuclease activity [GO:0008408]	DNA polymerase III complex [GO:0009360];cytoplasm [GO:0005737]			SUBCELLULAR LOCATION: Cytoplasm {ECO:0000256|PIRNR:PIRNR000804, ECO:0000256|SAAS:SAAS00729396}.	323.31	14518000000	409	40.466	725880000	62395000
26.6204	26.7023	26.6638	26.6986	26.6554	27.226	26.7584	26.5477	26.5833	26.5686	26.4312	26.4415	26.3014	26.3394	26.483	By MS/MS	By MS/MS	By MS/MS	By MS/MS	By MS/MS	By MS/MS	By MS/MS	By MS/MS	By matching	By MS/MS	By MS/MS	By MS/MS	By MS/MS	By MS/MS	By MS/MS	By MS/MS	By matching	By matching	By matching	By matching		+	inositol monophosphate 3-phosphatase activity [GO:0052832];inositol monophosphate 4-phosphatase activity [GO:0052833];inositol phosphate dephosphorylation [GO:0046855];metal ion binding [GO:0046872];phosphatidylinositol phosphorylation [GO:0046854];inositol monophosphate 1-phosphatase activity [GO:0008934]	phosphatidylinositol phosphorylation [GO:0046854];inositol phosphate dephosphorylation [GO:0046855]	inositol monophosphate 3-phosphatase activity [GO:0052832];inositol monophosphate 4-phosphatase activity [GO:0052833];metal ion binding [GO:0046872];inositol monophosphate 1-phosphatase activity [GO:0008934]					62.73	1974300000	41	29.038	131620000	13630000
25.7133	26.4996	26.1001	25.8832	26.2723	26.1679	26.0032	26.2532	26.2199	26.1733	25.8536	25.8506	25.6354	25.7138	25.6402	By MS/MS	By MS/MS	By MS/MS	By MS/MS	By matching	By MS/MS	By MS/MS	By MS/MS	By MS/MS	By MS/MS	By MS/MS	By MS/MS	By MS/MS	By MS/MS	By MS/MS	By matching	By MS/MS	By MS/MS	By MS/MS	By matching										51.557	1025300000	40	16.726	146470000	2769000
NaN	NaN	NaN	25.1976	NaN	NaN	NaN	NaN	NaN	NaN	NaN	NaN	NaN	NaN	NaN						By matching	By MS/MS	By matching	By matching	By MS/MS													cofactor binding [GO:0048037];integral component of membrane [GO:0016021]		cofactor binding [GO:0048037]	integral component of membrane [GO:0016021]				14.302	203420000	3	18.221	22602000	0
30.0715	30.0443	30.0213	30.0466	30.0095	30.3704	30.0566	30.0093	30.0823	30.0793	29.921	30.0623	30.3021	30.0194	30.0569	By MS/MS	By MS/MS	By MS/MS	By MS/MS	By MS/MS	By MS/MS	By MS/MS	By MS/MS	By MS/MS	By MS/MS	By MS/MS	By MS/MS	By MS/MS	By MS/MS	By MS/MS	By MS/MS	By MS/MS	By MS/MS	By MS/MS	By MS/MS			protein transporter activity [GO:0008565];integral component of membrane [GO:0016021]		protein transporter activity [GO:0008565]	integral component of membrane [GO:0016021]			Multi-pass membrane protein {ECO:0000256|RuleBase:RU004057}.;SUBCELLULAR LOCATION: Membrane {ECO:0000256|RuleBase:RU004057}	323.31	22863000000	288	50.712	952610000	83480000
30.3546	30.3037	30.3892	30.5258	30.4937	30.4047	30.4343	30.5759	30.5256	30.5362	30.8394	30.8433	30.7072	30.8247	30.8275	By MS/MS	By MS/MS	By MS/MS	By MS/MS	By MS/MS	By MS/MS	By MS/MS	By MS/MS	By MS/MS	By MS/MS	By MS/MS	By MS/MS	By MS/MS	By MS/MS	By MS/MS	By MS/MS	By MS/MS	By MS/MS	By MS/MS	By MS/MS		+	amino acid binding [GO:0016597];arginine biosynthetic process [GO:0006526];ornithine carbamoyltransferase activity [GO:0004585];cytoplasm [GO:0005737]	arginine biosynthetic process [GO:0006526]	ornithine carbamoyltransferase activity [GO:0004585];amino acid binding [GO:0016597]	cytoplasm [GO:0005737]			SUBCELLULAR LOCATION: Cytoplasm {ECO:0000255|HAMAP-Rule:MF_01109}.	323.31	31074000000	467	34.645	1942100000	144920000
NaN	NaN	NaN	NaN	NaN	NaN	NaN	NaN	NaN	NaN	NaN	NaN	NaN	25.3864	NaN	By MS/MS	By MS/MS	By matching	By MS/MS	By matching	By matching	By matching	By matching	By matching	By matching	By MS/MS	By MS/MS		By matching	By matching	By matching		By matching	By matching	By MS/MS			coenzyme A biosynthetic process [GO:0015937];pantothenate catabolic process [GO:0015941];phosphopantothenate--cysteine ligase activity [GO:0004632];phosphopantothenoylcysteine decarboxylase activity [GO:0004633];FMN binding [GO:0010181]	pantothenate catabolic process [GO:0015941];coenzyme A biosynthetic process [GO:0015937]	phosphopantothenate--cysteine ligase activity [GO:0004632];phosphopantothenoylcysteine decarboxylase activity [GO:0004633];FMN binding [GO:0010181]					5.9429	616880000	6	42.787	25703000	3363800
30.0569	30.0072	30.0814	29.9418	30.0119	30.031	30.0814	30.0695	30.1223	30.2107	30.1501	30.1859	30.126	30.2047	30.2525	By MS/MS	By MS/MS	By MS/MS	By MS/MS	By MS/MS	By MS/MS	By MS/MS	By MS/MS	By MS/MS	By MS/MS	By MS/MS	By MS/MS	By MS/MS	By MS/MS	By MS/MS	By MS/MS	By MS/MS	By MS/MS	By MS/MS	By MS/MS		+	4 iron, 4 sulfur cluster binding [GO:0051539];molybdenum ion binding [GO:0030151];nitrate assimilation [GO:0042128];nitrate reductase (cytochrome) activity [GO:0050140];nitrate reductase activity [GO:0008940];periplasmic space [GO:0042597]	nitrate assimilation [GO:0042128]	molybdenum ion binding [GO:0030151];nitrate reductase (cytochrome) activity [GO:0050140];nitrate reductase activity [GO:0008940];4 iron, 4 sulfur cluster binding [GO:0051539]	periplasmic space [GO:0042597]		SIGNAL 1 30 Tat-type signal. {ECO:0000255|HAMAP-Rule:MF_01630}.	SUBCELLULAR LOCATION: Periplasm {ECO:0000255|HAMAP-Rule:MF_01630}.	323.31	18907000000	502	104.25	370720000	13762000
NaN	NaN	NaN	23.5339	NaN	NaN	NaN	NaN	NaN	NaN	NaN	NaN	NaN	NaN	NaN	By matching			By MS/MS	By matching	By matching	By matching	By matching	By MS/MS	By MS/MS	By MS/MS		By matching	By matching		By matching							FMN binding [GO:0010181]		FMN binding [GO:0010181]					3.0818	178560000	5	19.028	22320000	1087300
27.4959	27.4713	27.3465	27.6607	27.7073	28.2013	27.3362	27.2218	27.5767	27.8018	27.1906	27.5817	27.7528	NaN	27.2782	By MS/MS	By MS/MS	By matching	By MS/MS	By MS/MS	By MS/MS	By MS/MS	By MS/MS	By MS/MS	By MS/MS	By MS/MS	By MS/MS	By MS/MS	By MS/MS	By MS/MS	By matching	By MS/MS	By MS/MS	By matching	By MS/MS			isoleucine biosynthetic process [GO:0009097];methionine biosynthetic process [GO:0009086];NADP binding [GO:0050661];threonine biosynthetic process [GO:0009088];homoserine dehydrogenase activity [GO:0004412]	methionine biosynthetic process [GO:0009086];threonine biosynthetic process [GO:0009088];isoleucine biosynthetic process [GO:0009097]	NADP binding [GO:0050661];homoserine dehydrogenase activity [GO:0004412]					81.636	3656200000	51	46.324	174100000	12514000
27.038	27.2611	27.3303	27.1686	27.2562	26.9764	27.4713	27.6157	27.1976	27.2791	27.1062	26.9241	27.0064	27.3786	27.3397	By MS/MS	By MS/MS	By MS/MS	By MS/MS	By MS/MS	By MS/MS	By MS/MS	By MS/MS	By MS/MS	By MS/MS	By MS/MS	By MS/MS	By MS/MS	By MS/MS	By MS/MS	By MS/MS	By MS/MS	By MS/MS	By MS/MS	By MS/MS			ATP binding [GO:0005524];DNA replication [GO:0006260];heat shock protein binding [GO:0031072];protein folding [GO:0006457];response to heat [GO:0009408];unfolded protein binding [GO:0051082];zinc ion binding [GO:0008270];cytoplasm [GO:0005737]	protein folding [GO:0006457];response to heat [GO:0009408];DNA replication [GO:0006260]	heat shock protein binding [GO:0031072];unfolded protein binding [GO:0051082];zinc ion binding [GO:0008270];ATP binding [GO:0005524]	cytoplasm [GO:0005737]			SUBCELLULAR LOCATION: Cytoplasm {ECO:0000256|HAMAP-Rule:MF_01152}.	161.27	2834000000	88	40.623	166710000	10584000
37.2824	37.2949	37.1539	37.169	37.1532	37.4361	37.2364	37.2873	37.2954	37.2991	37.3375	37.4262	37.4216	37.3715	37.3718	By MS/MS	By MS/MS	By MS/MS	By MS/MS	By MS/MS	By MS/MS	By MS/MS	By MS/MS	By MS/MS	By MS/MS	By MS/MS	By MS/MS	By MS/MS	By MS/MS	By MS/MS	By MS/MS	By MS/MS	By MS/MS	By MS/MS	By MS/MS		+	cell redox homeostasis [GO:0045454];thioredoxin peroxidase activity [GO:0008379];cell [GO:0005623]	cell redox homeostasis [GO:0045454]	thioredoxin peroxidase activity [GO:0008379]	cell [GO:0005623]				323.31	2970500000000	5174	18.182	371310000000	20844000000
32.1252	32.1448	32.0874	32.0871	32.0497	32.3081	32.2339	32.1223	32.2013	32.1551	32.4414	32.211	32.4036	32.3821	32.3366	By MS/MS	By MS/MS	By MS/MS	By MS/MS	By MS/MS	By MS/MS	By MS/MS	By MS/MS	By MS/MS	By MS/MS	By MS/MS	By MS/MS	By MS/MS	By MS/MS	By MS/MS	By MS/MS	By MS/MS	By MS/MS	By MS/MS	By MS/MS	+	+								323.31	77917000000	553	28.326	4328700000	125240000
30.6731	30.5835	30.8046	30.6072	30.6641	30.6392	30.8547	30.7862	30.6969	30.8862	30.9541	30.9146	30.7498	30.9151	30.9342	By MS/MS	By MS/MS	By MS/MS	By MS/MS	By MS/MS	By MS/MS	By MS/MS	By MS/MS	By MS/MS	By MS/MS	By MS/MS	By MS/MS	By MS/MS	By MS/MS	By MS/MS	By MS/MS	By MS/MS	By MS/MS	By MS/MS	By MS/MS		+	NADPH dehydrogenase activity [GO:0003959];pentaerythritol trinitrate reductase activity [GO:0018548];trichloro-p-hydroquinone reductive dehalogenase activity [GO:0052690];FMN binding [GO:0010181]		NADPH dehydrogenase activity [GO:0003959];pentaerythritol trinitrate reductase activity [GO:0018548];trichloro-p-hydroquinone reductive dehalogenase activity [GO:0052690];FMN binding [GO:0010181]					323.31	27893000000	471	37.456	1549600000	55027000
31.187	31.2023	31.1358	30.9683	31.0232	30.8562	31.302	31.3483	31.2897	31.2669	30.9663	31.0127	31.0394	30.9349	30.972	By MS/MS	By MS/MS	By MS/MS	By MS/MS	By MS/MS	By MS/MS	By MS/MS	By MS/MS	By MS/MS	By MS/MS	By MS/MS	By MS/MS	By MS/MS	By MS/MS	By MS/MS	By MS/MS	By MS/MS	By MS/MS	By MS/MS	By MS/MS			lysine biosynthetic process via diaminopimelate [GO:0009089];threonine biosynthetic process [GO:0009088];aspartate kinase activity [GO:0004072]	threonine biosynthetic process [GO:0009088];lysine biosynthetic process via diaminopimelate [GO:0009089]	aspartate kinase activity [GO:0004072]					323.31	47423000000	501	43.001	2634600000	239090000
28.341	28.3256	28.6559	28.2919	28.6202	28.6083	28.6805	28.4682	28.5431	28.483	28.9421	28.7268	28.7102	28.7011	28.5189	By MS/MS	By MS/MS	By MS/MS	By MS/MS	By MS/MS	By MS/MS	By MS/MS	By MS/MS	By MS/MS	By MS/MS	By MS/MS	By MS/MS	By MS/MS	By MS/MS	By MS/MS	By MS/MS	By MS/MS	By MS/MS	By MS/MS	By MS/MS			Mo-molybdopterin cofactor biosynthetic process [GO:0006777];cyclic pyranopterin monophosphate synthase activity [GO:0061799]	Mo-molybdopterin cofactor biosynthetic process [GO:0006777]	cyclic pyranopterin monophosphate synthase activity [GO:0061799]					168.72	6537800000	160	17.012	726420000	34602000
26.9	27.2356	27.0721	26.8121	26.9239	26.5278	27.3298	27.0833	27.2297	27.3355	27.0693	26.9393	27.1502	27.0686	26.926	By MS/MS	By MS/MS	By MS/MS	By MS/MS	By MS/MS	By MS/MS	By MS/MS	By MS/MS	By MS/MS	By MS/MS	By MS/MS	By MS/MS	By matching	By MS/MS	By MS/MS	By MS/MS	By matching	By MS/MS	By MS/MS	By MS/MS			signal transducer activity [GO:0004871];integral component of membrane [GO:0016021]		signal transducer activity [GO:0004871]	integral component of membrane [GO:0016021]				136.17	2811600000	100	73.064	82695000	7707300
24.9899	NaN	24.8312	24.8848	25.2239	NaN	NaN	25.2625	25.1769	25.3517	24.9592	NaN	NaN	24.9699	NaN	By MS/MS	By matching	By MS/MS	By MS/MS	By MS/MS	By MS/MS	By matching	By MS/MS	By MS/MS	By MS/MS	By matching		By MS/MS	By matching	By matching	By MS/MS	By MS/MS	By MS/MS	By MS/MS	By matching			cell cycle [GO:0007049];cell division [GO:0051301];cell wall organization [GO:0071555];peptidoglycan biosynthetic process [GO:0009252];regulation of cell shape [GO:0008360];UDP-N-acetylgalactosamine biosynthetic process [GO:0019277];UDP-N-acetylglucosamine 1-carboxyvinyltransferase activity [GO:0008760];cytoplasm [GO:0005737]	cell division [GO:0051301];cell wall organization [GO:0071555];peptidoglycan biosynthetic process [GO:0009252];regulation of cell shape [GO:0008360];UDP-N-acetylgalactosamine biosynthetic process [GO:0019277];cell cycle [GO:0007049]	UDP-N-acetylglucosamine 1-carboxyvinyltransferase activity [GO:0008760]	cytoplasm [GO:0005737]			SUBCELLULAR LOCATION: Cytoplasm {ECO:0000255|HAMAP-Rule:MF_00111}.	16.244	554030000	21	44.689	22161000	2725600
29.4246	29.3403	29.5181	29.4194	29.6848	29.4843	29.6379	29.7597	29.5161	29.5667	29.4235	29.2081	29.4101	29.3799	29.3773	By MS/MS	By MS/MS	By MS/MS	By MS/MS	By MS/MS	By MS/MS	By MS/MS	By MS/MS	By MS/MS	By MS/MS	By MS/MS	By MS/MS	By MS/MS	By MS/MS	By MS/MS	By MS/MS	By MS/MS	By MS/MS	By MS/MS	By MS/MS										186.93	13978000000	334	18.171	1996900000	113060000
30.8958	30.9232	30.8796	30.978	30.9148	30.9923	31.0163	31.007	31.0952	31.0625	31.3853	31.3122	31.3958	31.4694	31.5126	By MS/MS	By MS/MS	By MS/MS	By MS/MS	By MS/MS	By MS/MS	By MS/MS	By MS/MS	By MS/MS	By MS/MS	By MS/MS	By MS/MS	By MS/MS	By MS/MS	By MS/MS	By MS/MS	By MS/MS	By MS/MS	By MS/MS	By MS/MS	+	+	amidase activity [GO:0004040];ATP binding [GO:0005524];glutaminyl-tRNA synthase (glutamine-hydrolyzing) activity [GO:0050567];translation [GO:0006412];glutamyl-tRNA(Gln) amidotransferase complex [GO:0030956]	translation [GO:0006412]	ATP binding [GO:0005524];glutaminyl-tRNA synthase (glutamine-hydrolyzing) activity [GO:0050567];amidase activity [GO:0004040]	glutamyl-tRNA(Gln) amidotransferase complex [GO:0030956]				323.31	36874000000	539	48.835	1755900000	63513000
28.6028	28.7319	28.8122	28.8187	28.9562	28.9836	28.9272	28.849	28.9778	28.7766	28.5898	28.3775	28.4756	28.6298	28.4015	By MS/MS	By MS/MS	By MS/MS	By MS/MS	By MS/MS	By MS/MS	By MS/MS	By MS/MS	By MS/MS	By MS/MS	By MS/MS	By MS/MS	By MS/MS	By MS/MS	By MS/MS	By MS/MS	By MS/MS	By MS/MS	By MS/MS	By MS/MS		+	ATP binding [GO:0005524];ATP-dependent peptidase activity [GO:0004176];cellular response to stress [GO:0033554];protein quality control for misfolded or incompletely synthesized proteins [GO:0006515];sequence-specific DNA binding [GO:0043565];serine-type endopeptidase activity [GO:0004252];cytoplasm [GO:0005737]	protein quality control for misfolded or incompletely synthesized proteins [GO:0006515];cellular response to stress [GO:0033554]	ATP-dependent peptidase activity [GO:0004176];sequence-specific DNA binding [GO:0043565];serine-type endopeptidase activity [GO:0004252];ATP binding [GO:0005524]	cytoplasm [GO:0005737]			SUBCELLULAR LOCATION: Cytoplasm {ECO:0000256|HAMAP-Rule:MF_01973, ECO:0000256|PIRNR:PIRNR001174, ECO:0000256|SAAS:SAAS00007367}.	209.87	9084000000	233	89.228	201870000	17758000
25.3219	25.6166	25.5163	25.1437	25.2132	25.2367	25.5875	25.5212	25.4872	25.5842	25.5621	25.3642	25.4433	25.5594	25.638	By MS/MS	By MS/MS	By MS/MS	By MS/MS	By MS/MS	By MS/MS	By MS/MS	By MS/MS	By MS/MS	By MS/MS	By matching	By MS/MS	By MS/MS	By MS/MS	By MS/MS	By MS/MS	By MS/MS	By MS/MS	By MS/MS	By MS/MS			transport [GO:0006810];ATP binding [GO:0005524]	transport [GO:0006810]	ATP binding [GO:0005524]					162.09	910430000	60	38.935	47917000	6126000
28.7445	28.4508	28.42	28.3939	28.7074	28.3588	28.6705	28.9796	28.7436	28.5877	28.5886	28.5145	28.4583	28.6903	28.519	By MS/MS	By MS/MS	By MS/MS	By MS/MS	By MS/MS	By MS/MS	By MS/MS	By MS/MS	By MS/MS	By MS/MS	By MS/MS	By MS/MS	By MS/MS	By MS/MS	By MS/MS	By MS/MS	By MS/MS	By MS/MS	By MS/MS	By MS/MS										68.605	8003000000	86	34.579	400150000	42697000
25.4628	NaN	NaN	NaN	25.496	NaN	NaN	NaN	NaN	NaN	NaN	NaN	NaN	NaN	NaN	By matching	By matching	By MS/MS		By matching	By MS/MS	By MS/MS	By matching	By MS/MS	By MS/MS	By matching	By matching	By matching	By matching	By matching	By matching	By matching	By matching	By matching	By matching			prephenate dehydrogenase (NADP+) activity [GO:0004665];tyrosine biosynthetic process [GO:0006571];prephenate dehydrogenase (NAD+) activity [GO:0008977]	tyrosine biosynthetic process [GO:0006571]	prephenate dehydrogenase (NADP+) activity [GO:0004665];prephenate dehydrogenase (NAD+) activity [GO:0008977]					27.044	340920000	9	30.38	18940000	120650
NaN	NaN	NaN	24.7748	NaN	NaN	NaN	NaN	NaN	NaN	NaN	NaN	NaN	NaN	NaN						By MS/MS	By MS/MS	By MS/MS	By MS/MS	By MS/MS																				110.8	119630000	10	8.9922	29907000	0
29.938	30.004	29.8673	29.8531	29.8137	29.7066	30.1294	30.2383	30.0633	29.9721	29.6498	29.5667	29.5498	29.6493	29.6313	By MS/MS	By MS/MS	By MS/MS	By MS/MS	By MS/MS	By MS/MS	By MS/MS	By MS/MS	By MS/MS	By MS/MS	By MS/MS	By MS/MS	By MS/MS	By MS/MS	By MS/MS	By MS/MS	By MS/MS	By MS/MS	By MS/MS	By MS/MS		+	rRNA binding [GO:0019843];structural constituent of ribosome [GO:0003735];translation [GO:0006412];small ribosomal subunit [GO:0015935]	translation [GO:0006412]	structural constituent of ribosome [GO:0003735];rRNA binding [GO:0019843]	small ribosomal subunit [GO:0015935]				101.68	17959000000	175	15.767	1995400000	167920000
28.4341	28.5088	28.3969	28.5072	28.4011	28.6788	28.6778	28.5579	28.4834	28.49	28.2934	28.4268	27.9402	28.3596	28.0088	By MS/MS	By MS/MS	By MS/MS	By MS/MS	By MS/MS	By MS/MS	By MS/MS	By MS/MS	By MS/MS	By MS/MS	By MS/MS	By MS/MS	By MS/MS	By MS/MS	By MS/MS	By MS/MS	By MS/MS	By MS/MS	By MS/MS	By MS/MS			glutamine metabolic process [GO:0006541];GMP biosynthetic process [GO:0006177];GMP synthase (glutamine-hydrolyzing) activity [GO:0003922];pyrophosphatase activity [GO:0016462];ATP binding [GO:0005524]	GMP biosynthetic process [GO:0006177];glutamine metabolic process [GO:0006541]	GMP synthase (glutamine-hydrolyzing) activity [GO:0003922];pyrophosphatase activity [GO:0016462];ATP binding [GO:0005524]					295.49	6982300000	151	56.627	268550000	19095000
27.9488	27.8671	27.8236	27.997	27.9835	27.7263	28.2188	28.1303	28.0626	28.1335	27.99	27.8135	28.1326	27.8272	27.7811	By MS/MS	By MS/MS	By MS/MS	By MS/MS	By MS/MS	By MS/MS	By MS/MS	By MS/MS	By MS/MS	By MS/MS	By MS/MS	By MS/MS	By MS/MS	By MS/MS	By MS/MS	By MS/MS	By MS/MS	By MS/MS	By MS/MS	By MS/MS			iron-sulfur cluster binding [GO:0051536];catalytic activity [GO:0003824]		iron-sulfur cluster binding [GO:0051536];catalytic activity [GO:0003824]					148.45	5119100000	111	40.82	243770000	23490000
30.5279	30.6273	30.6299	30.6899	30.8296	30.6132	30.8234	30.8761	30.8544	30.7961	30.6177	30.4793	30.5875	30.699	30.6322	By MS/MS	By MS/MS	By MS/MS	By MS/MS	By MS/MS	By MS/MS	By MS/MS	By MS/MS	By MS/MS	By MS/MS	By MS/MS	By MS/MS	By MS/MS	By MS/MS	By MS/MS	By MS/MS	By MS/MS	By MS/MS	By MS/MS	By MS/MS			serine-type endopeptidase activity [GO:0004252]		serine-type endopeptidase activity [GO:0004252]			SIGNAL 1 17 {ECO:0000256|SAM:SignalP}.		323.31	37149000000	393	129.3	589660000	53836000
26.9729	26.8502	27.1414	27.2812	27.1512	27.1929	27.3515	27.1738	26.9812	27.3604	27.029	26.9093	26.9457	26.8962	26.6428	By MS/MS	By MS/MS	By MS/MS	By MS/MS	By MS/MS	By MS/MS	By MS/MS	By MS/MS	By MS/MS	By MS/MS	By MS/MS	By MS/MS	By MS/MS	By MS/MS	By MS/MS	By MS/MS	By MS/MS	By MS/MS	By MS/MS	By MS/MS										54.571	2715300000	127	17.552	271530000	33009000
30.5414	30.4886	30.4171	30.5389	30.4428	30.5619	30.5172	30.6625	30.7033	30.6574	30.686	30.5039	30.3677	30.4574	30.3053	By MS/MS	By MS/MS	By MS/MS	By MS/MS	By MS/MS	By MS/MS	By MS/MS	By MS/MS	By MS/MS	By MS/MS	By MS/MS	By MS/MS	By MS/MS	By MS/MS	By MS/MS	By MS/MS	By MS/MS	By MS/MS	By MS/MS	By MS/MS	+		DNA binding [GO:0003677];phosphorelay signal transduction system [GO:0000160];regulation of transcription, DNA-templated [GO:0006355];transcription, DNA-templated [GO:0006351];intracellular [GO:0005622]	regulation of transcription, DNA-templated [GO:0006355];transcription, DNA-templated [GO:0006351];phosphorelay signal transduction system [GO:0000160]	DNA binding [GO:0003677]	intracellular [GO:0005622]				252.52	29763000000	363	25.516	2125900000	176710000
NaN	NaN	25.7337	NaN	NaN	NaN	NaN	NaN	NaN	NaN	NaN	NaN	NaN	NaN	NaN						By MS/MS	By MS/MS	By matching	By MS/MS	By matching													rRNA binding [GO:0019843];structural constituent of ribosome [GO:0003735];translation [GO:0006412];ribosome [GO:0005840]	translation [GO:0006412]	structural constituent of ribosome [GO:0003735];rRNA binding [GO:0019843]	ribosome [GO:0005840]				7.4138	279130000	2	9.8724	69782000	0
28.0319	28.3338	28.4413	28.5219	28.6417	29.1136	28.3247	28.2999	28.266	28.6626	27.7025	27.7155	27.9829	28.0184	28.1649	By MS/MS	By matching	By matching	By matching	By matching	By MS/MS	By MS/MS	By MS/MS	By MS/MS	By MS/MS	By MS/MS	By matching	By MS/MS	By MS/MS	By MS/MS	By MS/MS	By MS/MS	By matching	By MS/MS	By MS/MS		+								47.558	5593800000	39	18.29	621530000	11003000
NaN	NaN	NaN	NaN	NaN	NaN	NaN	NaN	NaN	26.4136	NaN	NaN	NaN	NaN	NaN	By matching	By matching	By matching	By MS/MS	By MS/MS		By MS/MS	By matching	By matching	By matching	By matching	By matching	By MS/MS	By matching	By matching	By matching		By MS/MS	By MS/MS	By MS/MS			ATP binding [GO:0005524];DNA binding [GO:0003677];DNA helicase activity [GO:0003678];DNA replication, synthesis of RNA primer [GO:0006269];primosome complex [GO:1990077]	DNA replication, synthesis of RNA primer [GO:0006269]	DNA binding [GO:0003677];DNA helicase activity [GO:0003678];ATP binding [GO:0005524]	primosome complex [GO:1990077]				22.258	744460000	6	52.792	31019000	2169300
33.0314	32.9755	32.993	33.1296	33.1767	33.2269	33.16	33.2301	33.2299	33.178	32.9725	32.9238	33.0195	32.9604	33.0124	By MS/MS	By MS/MS	By MS/MS	By MS/MS	By MS/MS	By MS/MS	By MS/MS	By MS/MS	By MS/MS	By MS/MS	By MS/MS	By MS/MS	By MS/MS	By MS/MS	By MS/MS	By MS/MS	By MS/MS	By MS/MS	By MS/MS	By MS/MS	+		DNA binding [GO:0003677];proline biosynthetic process [GO:0006561];proline catabolic process to glutamate [GO:0010133];proline dehydrogenase activity [GO:0004657];transcription factor activity, sequence-specific DNA binding [GO:0003700];transcription, DNA-templated [GO:0006351];1-pyrroline-5-carboxylate dehydrogenase activity [GO:0003842]	proline catabolic process to glutamate [GO:0010133];transcription, DNA-templated [GO:0006351];proline biosynthetic process [GO:0006561]	DNA binding [GO:0003677];proline dehydrogenase activity [GO:0004657];transcription factor activity, sequence-specific DNA binding [GO:0003700];1-pyrroline-5-carboxylate dehydrogenase activity [GO:0003842]					323.31	186630000000	1959	133.04	2916100000	245590000
26.258	26.0327	25.9605	25.9615	26.129	25.5832	26.1494	26.2093	26.3986	26.7223	26.1037	26.1333	26.0093	25.8959	26.0952	By MS/MS	By MS/MS	By MS/MS	By MS/MS	By MS/MS	By MS/MS	By MS/MS	By MS/MS	By MS/MS	By MS/MS	By matching	By matching	By MS/MS	By MS/MS	By MS/MS	By MS/MS	By MS/MS	By MS/MS	By MS/MS	By MS/MS			'de novo' IMP biosynthetic process [GO:0006189];lyase activity [GO:0016829];5-(carboxyamino)imidazole ribonucleotide mutase activity [GO:0034023]	'de novo' IMP biosynthetic process [GO:0006189]	lyase activity [GO:0016829];5-(carboxyamino)imidazole ribonucleotide mutase activity [GO:0034023]					150.21	1388500000	66	17.369	173570000	7054100
26.9131	27.2678	27.3502	27.3917	27.1855	27.3518	27.4634	27.1816	27.3459	27.4921	26.8859	26.9846	26.8744	26.9793	26.6421	By MS/MS	By MS/MS	By MS/MS	By MS/MS	By MS/MS	By MS/MS	By MS/MS	By MS/MS	By MS/MS	By MS/MS	By MS/MS	By MS/MS	By MS/MS	By MS/MS	By MS/MS	By MS/MS	By MS/MS	By matching	By MS/MS	By MS/MS		+	4 iron, 4 sulfur cluster binding [GO:0051539];leucine biosynthetic process [GO:0009098];metal ion binding [GO:0046872];3-isopropylmalate dehydratase activity [GO:0003861]	leucine biosynthetic process [GO:0009098]	4 iron, 4 sulfur cluster binding [GO:0051539];metal ion binding [GO:0046872];3-isopropylmalate dehydratase activity [GO:0003861]					68.535	3008300000	63	45.528	150410000	11340000
30.64	30.6595	30.8321	30.8584	30.9392	31.0931	30.8088	30.9539	30.8457	30.9646	31.1801	31.2134	31.2931	31.3154	31.208	By MS/MS	By MS/MS	By MS/MS	By MS/MS	By MS/MS	By MS/MS	By MS/MS	By MS/MS	By MS/MS	By MS/MS	By MS/MS	By MS/MS	By MS/MS	By MS/MS	By MS/MS	By MS/MS	By MS/MS	By MS/MS	By MS/MS	By MS/MS		+	metalloendopeptidase activity [GO:0004222];metal ion binding [GO:0046872]		metalloendopeptidase activity [GO:0004222];metal ion binding [GO:0046872]					323.31	34007000000	567	66.557	971630000	40470000
27.2393	27.2976	27.054	27.2256	26.8595	27.3331	27.58	27.1598	27.1755	27.1666	27.389	27.5359	27.5673	27.8237	27.7479	By MS/MS	By matching	By matching	By MS/MS	By matching	By MS/MS	By MS/MS	By MS/MS	By MS/MS	By MS/MS	By MS/MS	By MS/MS	By MS/MS	By MS/MS	By MS/MS	By MS/MS	By MS/MS	By MS/MS	By MS/MS	By MS/MS		+								145.58	2373400000	108	29.406	215760000	4690600
22.2697	NaN	NaN	NaN	NaN	NaN	NaN	NaN	NaN	NaN	NaN	NaN	NaN	NaN	NaN	By matching	By matching	By MS/MS	By MS/MS	By MS/MS	By MS/MS						By MS/MS	By matching	By matching	By matching	By matching	By MS/MS	By matching	By matching	By MS/MS										3.0873	439340000	8	55.462	15691000	1506400
31.668	31.6204	31.3711	31.9471	31.6471	32.0126	31.7321	31.7314	31.9271	31.6153	31.872	32.0259	31.9338	31.4779	31.9925	By MS/MS	By MS/MS	By MS/MS	By MS/MS	By MS/MS	By MS/MS	By MS/MS	By MS/MS	By MS/MS	By MS/MS	By MS/MS	By MS/MS	By MS/MS	By MS/MS	By MS/MS	By MS/MS	By MS/MS	By MS/MS	By MS/MS	By MS/MS			pathogenesis [GO:0009405]	pathogenesis [GO:0009405]				SIGNAL 1 27 {ECO:0000256|SAM:SignalP}.		58.546	82502000000	136	30.573	6875200000	404990000
NaN	NaN	NaN	NaN	NaN	NaN	NaN	24.1324	NaN	NaN	NaN	NaN	NaN	NaN	NaN		By matching	By matching		By matching						By matching	By MS/MS	By MS/MS		By matching	By matching	By matching	By MS/MS	By matching	By matching			integral component of membrane [GO:0016021]			integral component of membrane [GO:0016021]				3.1822	92343000	5	33.949	6156200	0
24.6175	24.638	24.4164	24.6992	24.2788	24.3949	24.8655	24.7413	24.7228	24.7584	24.5406	24.5286	NaN	24.7897	NaN	By MS/MS	By MS/MS	By MS/MS	By MS/MS	By MS/MS	By MS/MS	By MS/MS	By MS/MS	By MS/MS	By MS/MS	By MS/MS	By MS/MS	By MS/MS	By MS/MS	By MS/MS	By MS/MS	By MS/MS	By MS/MS	By MS/MS	By MS/MS			iron-sulfur cluster binding [GO:0051536]		iron-sulfur cluster binding [GO:0051536]					92.544	503040000	51	61.971	16227000	588270
27.8278	27.6302	27.7576	27.5945	27.7235	27.9743	27.848	27.9704	27.7484	27.8293	27.3704	27.358	27.4363	27.1261	27.3623	By MS/MS	By MS/MS	By MS/MS	By MS/MS	By MS/MS	By MS/MS	By MS/MS	By MS/MS	By MS/MS	By MS/MS	By MS/MS	By MS/MS	By MS/MS	By MS/MS	By MS/MS	By MS/MS	By MS/MS	By MS/MS	By MS/MS	By MS/MS	+	+	CTP synthase activity [GO:0003883];'de novo' CTP biosynthetic process [GO:0044210];glutamine metabolic process [GO:0006541];metal ion binding [GO:0046872];ATP binding [GO:0005524]	glutamine metabolic process [GO:0006541];'de novo' CTP biosynthetic process [GO:0044210]	CTP synthase activity [GO:0003883];metal ion binding [GO:0046872];ATP binding [GO:0005524]					145.62	4056500000	137	60.499	169020000	10475000
32.3344	32.3981	32.192	32.135	32.1551	31.9302	32.4848	32.6676	32.5273	32.4508	33.1864	33.0047	32.9807	32.8339	33.1623	By MS/MS	By MS/MS	By MS/MS	By MS/MS	By MS/MS	By MS/MS	By MS/MS	By MS/MS	By MS/MS	By MS/MS	By MS/MS	By MS/MS	By MS/MS	By MS/MS	By MS/MS	By MS/MS	By MS/MS	By MS/MS	By MS/MS	By MS/MS		+	DNA recombination [GO:0006310];DNA repair [GO:0006281];DNA replication [GO:0006260];single-stranded DNA binding [GO:0003697]	DNA repair [GO:0006281];DNA replication [GO:0006260];DNA recombination [GO:0006310]	single-stranded DNA binding [GO:0003697]					323.31	109540000000	686	23.613	9957800000	607370000
24.9736	NaN	25.1512	25.2091	25.2201	25.4215	24.9507	24.8639	NaN	25.3378	NaN	24.8658	NaN	NaN	NaN	By MS/MS	By MS/MS	By MS/MS	By MS/MS	By MS/MS	By matching	By MS/MS	By MS/MS	By MS/MS	By MS/MS	By MS/MS	By MS/MS	By MS/MS	By MS/MS	By MS/MS	By matching	By matching	By matching	By MS/MS	By matching			bacterial-type flagellum-dependent cell motility [GO:0071973];outer membrane-bounded periplasmic space [GO:0030288];structural molecule activity [GO:0005198];bacterial-type flagellum basal body, distal rod, P ring [GO:0009428]	bacterial-type flagellum-dependent cell motility [GO:0071973]	structural molecule activity [GO:0005198]	outer membrane-bounded periplasmic space [GO:0030288];bacterial-type flagellum basal body, distal rod, P ring [GO:0009428]		SIGNAL 1 20 {ECO:0000256|HAMAP-Rule:MF_00416}.	SUBCELLULAR LOCATION: Periplasm {ECO:0000256|HAMAP-Rule:MF_00416}. Bacterial flagellum basal body {ECO:0000256|HAMAP-Rule:MF_00416}.;SUBCELLULAR LOCATION: Bacterial flagellum basal body {ECO:0000256|SAAS:SAAS00952927}.	47.78	785470000	28	36.352	46204000	683060
29.2038	29.2557	29.3761	29.2032	29.2251	29.0582	29.6806	29.3325	29.527	29.538	29.641	29.6461	29.6936	29.6162	29.64	By MS/MS	By MS/MS	By MS/MS	By MS/MS	By MS/MS	By MS/MS	By MS/MS	By MS/MS	By MS/MS	By MS/MS	By MS/MS	By MS/MS	By MS/MS	By MS/MS	By MS/MS	By MS/MS	By MS/MS	By MS/MS	By MS/MS	By MS/MS		+	deoxyribonucleotide biosynthetic process [GO:0009263];DNA replication [GO:0006260];ribonucleoside-diphosphate reductase activity, thioredoxin disulfide as acceptor [GO:0004748];metal ion binding [GO:0046872]	DNA replication [GO:0006260];deoxyribonucleotide biosynthetic process [GO:0009263]	ribonucleoside-diphosphate reductase activity, thioredoxin disulfide as acceptor [GO:0004748];metal ion binding [GO:0046872]					323.31	13341000000	279	39.47	741150000	51489000
NaN	NaN	NaN	NaN	NaN	NaN	NaN	NaN	25.0058	NaN	25.9062	25.5953	25.732	25.8734	25.5794	By MS/MS	By MS/MS	By MS/MS	By MS/MS	By MS/MS	By MS/MS	By MS/MS		By matching	By MS/MS		By matching	By matching	By MS/MS	By matching	By MS/MS	By matching	By MS/MS	By MS/MS	By matching		+	pathogenesis [GO:0009405]	pathogenesis [GO:0009405]				SIGNAL 1 23 {ECO:0000256|SAM:SignalP}.		56.983	536150000	21	26.202	53615000	1433500
27.652	27.9666	27.8238	27.7628	27.9725	27.7665	28.0437	28.3731	27.8843	28.0108	28.005	27.8997	27.9815	28.0384	27.8582	By MS/MS	By MS/MS	By MS/MS	By MS/MS	By MS/MS	By MS/MS	By MS/MS	By MS/MS	By MS/MS	By MS/MS	By MS/MS	By MS/MS	By MS/MS	By MS/MS	By MS/MS	By MS/MS	By MS/MS	By MS/MS	By MS/MS	By MS/MS			peptidase activity [GO:0008233];integral component of membrane [GO:0016021]		peptidase activity [GO:0008233]	integral component of membrane [GO:0016021]				154.76	4676700000	133	31.662	233840000	14560000
29.7065	29.7496	29.7043	29.6993	29.8325	30.061	29.9629	29.8032	29.938	29.8652	29.9246	29.9932	29.897	30.0129	29.9931	By MS/MS	By MS/MS	By MS/MS	By MS/MS	By MS/MS	By MS/MS	By MS/MS	By MS/MS	By MS/MS	By MS/MS	By MS/MS	By MS/MS	By MS/MS	By MS/MS	By MS/MS	By MS/MS	By MS/MS	By MS/MS	By MS/MS	By MS/MS	+	+	ATP binding [GO:0005524];metal ion binding [GO:0046872];threonine-tRNA ligase activity [GO:0004829];threonyl-tRNA aminoacylation [GO:0006435];tRNA binding [GO:0000049];cytoplasm [GO:0005737]	threonyl-tRNA aminoacylation [GO:0006435]	metal ion binding [GO:0046872];threonine-tRNA ligase activity [GO:0004829];tRNA binding [GO:0000049];ATP binding [GO:0005524]	cytoplasm [GO:0005737]			SUBCELLULAR LOCATION: Cytoplasm {ECO:0000256|HAMAP-Rule:MF_00184, ECO:0000256|SAAS:SAAS00711700}.	323.31	17239000000	443	70.756	556110000	33073000
NaN	NaN	21.4762	NaN	NaN	NaN	NaN	NaN	NaN	NaN	NaN	NaN	NaN	NaN	NaN						By MS/MS		By MS/MS												By matching			mature ribosome assembly [GO:0042256];negative regulation of ribosome biogenesis [GO:0090071];negative regulation of translation [GO:0017148];cytoplasm [GO:0005737]	negative regulation of ribosome biogenesis [GO:0090071];negative regulation of translation [GO:0017148];mature ribosome assembly [GO:0042256]		cytoplasm [GO:0005737]			SUBCELLULAR LOCATION: Cytoplasm {ECO:0000256|HAMAP-Rule:MF_01477}.	2.7798	12847000	3	12.338	3211800	0
28.0016	28.2665	28.1421	27.9893	27.9759	28.6833	28.1514	28.0241	28.4065	28.071	28.1155	28.4473	28.3351	28.3164	28.2876	By MS/MS	By MS/MS	By MS/MS	By MS/MS	By MS/MS	By MS/MS	By MS/MS	By MS/MS	By MS/MS	By MS/MS	By MS/MS	By MS/MS	By MS/MS	By MS/MS	By MS/MS	By matching	By MS/MS	By MS/MS	By MS/MS	By MS/MS		+	metabolic process [GO:0008152];hydrolase activity [GO:0016787]	metabolic process [GO:0008152]	hydrolase activity [GO:0016787]					65.677	5164700000	73	32.231	397280000	18250000
29.1015	28.9524	29.1525	29.0475	29.3375	29.1249	29.3178	29.2848	29.4947	29.3438	29.7188	29.7032	29.7522	29.7481	29.7229	By MS/MS	By MS/MS	By MS/MS	By MS/MS	By MS/MS	By MS/MS	By MS/MS	By MS/MS	By MS/MS	By MS/MS	By MS/MS	By MS/MS	By MS/MS	By MS/MS	By MS/MS	By MS/MS	By MS/MS	By MS/MS	By MS/MS	By MS/MS		+	chemotaxis [GO:0006935];signal transducer activity [GO:0004871];integral component of membrane [GO:0016021]	chemotaxis [GO:0006935]	signal transducer activity [GO:0004871]	integral component of membrane [GO:0016021]				323.31	11845000000	342	60.881	320130000	16242000
27.5941	27.767	27.8597	27.8775	27.8886	27.8231	28.0066	28.3137	27.8247	28.0376	27.578	27.5709	27.4425	27.571	27.565	By MS/MS	By MS/MS	By MS/MS	By MS/MS	By MS/MS	By MS/MS	By MS/MS	By MS/MS	By MS/MS	By MS/MS	By MS/MS	By MS/MS	By MS/MS	By MS/MS	By MS/MS	By MS/MS	By MS/MS	By MS/MS	By MS/MS	By MS/MS		+	integral component of membrane [GO:0016021]			integral component of membrane [GO:0016021]				237.69	4550500000	144	20.03	505610000	52429000
27.8378	27.7512	27.7051	27.732	27.846	28.0379	27.6857	28.0212	28.2477	27.9023	NaN	27.447	27.5703	NaN	NaN	By MS/MS	By MS/MS	By MS/MS	By MS/MS	By MS/MS	By MS/MS	By MS/MS	By MS/MS	By MS/MS	By MS/MS	By MS/MS	By MS/MS	By MS/MS	By MS/MS	By MS/MS	By MS/MS	By MS/MS	By MS/MS		By MS/MS		+								132.49	4279100000	69	12.362	713190000	52711000
32.4329	32.5424	32.3939	32.3981	32.3883	32.6565	32.616	32.6131	32.6321	32.6673	32.8369	32.8334	32.8804	32.7213	32.851	By MS/MS	By MS/MS	By MS/MS	By MS/MS	By MS/MS	By MS/MS	By MS/MS	By MS/MS	By MS/MS	By MS/MS	By MS/MS	By MS/MS	By MS/MS	By MS/MS	By MS/MS	By MS/MS	By MS/MS	By MS/MS	By MS/MS	By MS/MS	+	+	isoleucine biosynthetic process [GO:0009097];leucine biosynthetic process [GO:0009098];L-leucine transaminase activity [GO:0052654];L-valine transaminase activity [GO:0052655];valine biosynthetic process [GO:0009099];L-isoleucine transaminase activity [GO:0052656]	leucine biosynthetic process [GO:0009098];valine biosynthetic process [GO:0009099];isoleucine biosynthetic process [GO:0009097]	L-leucine transaminase activity [GO:0052654];L-valine transaminase activity [GO:0052655];L-isoleucine transaminase activity [GO:0052656]					323.31	110600000000	773	33.88	7900200000	429870000
30.0129	30.0129	29.9015	29.9654	30.153	29.9661	30.3033	30.3469	30.2108	30.2946	29.2577	29.3554	29.2136	29.362	29.2032	By MS/MS	By MS/MS	By MS/MS	By MS/MS	By MS/MS	By MS/MS	By MS/MS	By MS/MS	By MS/MS	By MS/MS	By MS/MS	By MS/MS	By MS/MS	By MS/MS	By MS/MS	By MS/MS	By MS/MS	By MS/MS	By MS/MS	By MS/MS	+	+						SIGNAL 1 18 {ECO:0000256|SAM:SignalP}.		267.57	18742000000	267	17.787	3123600000	187360000
27.5689	27.8053	27.6339	27.7941	27.543	28.1931	27.7389	27.5822	28.0036	27.9067	27.095	27.3027	27.4426	27.5439	27.4614	By MS/MS	By MS/MS	By MS/MS	By MS/MS	By MS/MS	By MS/MS	By MS/MS	By MS/MS	By MS/MS	By MS/MS	By MS/MS	By MS/MS	By MS/MS	By MS/MS	By MS/MS	By MS/MS	By MS/MS	By MS/MS	By MS/MS	By MS/MS		+	phosphatidylserine decarboxylase activity [GO:0004609];phospholipid biosynthetic process [GO:0008654];integral component of membrane [GO:0016021]	phospholipid biosynthetic process [GO:0008654]	phosphatidylserine decarboxylase activity [GO:0004609]	integral component of membrane [GO:0016021]				79.436	3807500000	143	22.851	380750000	24593000
27.949	28.1313	28.1593	27.8977	28.0956	28.557	27.983	28.2061	28.3248	28.2545	27.7038	27.9051	27.8412	28.0981	27.9699	By MS/MS	By MS/MS	By MS/MS	By MS/MS	By MS/MS	By MS/MS	By MS/MS	By MS/MS	By MS/MS	By MS/MS	By MS/MS	By MS/MS	By MS/MS	By MS/MS	By MS/MS	By MS/MS	By MS/MS	By MS/MS	By MS/MS	By MS/MS			ATP binding [GO:0005524];RNA binding [GO:0003723];tyrosine-tRNA ligase activity [GO:0004831];tyrosyl-tRNA aminoacylation [GO:0006437];cytoplasm [GO:0005737]	tyrosyl-tRNA aminoacylation [GO:0006437]	RNA binding [GO:0003723];tyrosine-tRNA ligase activity [GO:0004831];ATP binding [GO:0005524]	cytoplasm [GO:0005737]			SUBCELLULAR LOCATION: Cytoplasm {ECO:0000256|HAMAP-Rule:MF_02007, ECO:0000256|SAAS:SAAS00724257}.	215.74	5545100000	165	44.906	231050000	16287000
NaN	26.3485	NaN	NaN	NaN	NaN	NaN	NaN	NaN	NaN	NaN	NaN	NaN	NaN	26.3901	By MS/MS	By MS/MS	By MS/MS	By MS/MS	By MS/MS	By MS/MS	By MS/MS	By MS/MS	By matching						By matching				By MS/MS	By matching			protein transport [GO:0015031]	protein transport [GO:0015031]				SIGNAL 1 19 {ECO:0000256|SAM:SignalP}.		27.217	893920000	26	62.716	28836000	5638800
NaN	NaN	NaN	NaN	NaN	24.2102	NaN	NaN	NaN	NaN	NaN	NaN	NaN	NaN	NaN	By matching	By matching	By matching	By MS/MS	By matching						By matching	By MS/MS	By MS/MS	By MS/MS	By matching		By matching		By matching	By matching			pseudouridine synthesis [GO:0001522];RNA binding [GO:0003723];pseudouridine synthase activity [GO:0009982]	pseudouridine synthesis [GO:0001522]	RNA binding [GO:0003723];pseudouridine synthase activity [GO:0009982]					9.9763	230960000	5	36.301	11548000	283380
27.5567	27.6181	27.4172	27.5035	27.2814	27.4034	27.6589	27.9683	27.7593	27.7191	27.4057	27.3528	27.2354	27.4683	27.2457	By MS/MS	By MS/MS	By MS/MS	By MS/MS	By MS/MS	By MS/MS	By MS/MS	By MS/MS	By MS/MS	By MS/MS	By MS/MS	By MS/MS	By matching	By MS/MS	By MS/MS	By MS/MS	By matching	By MS/MS	By MS/MS	By MS/MS			integral component of membrane [GO:0016021]			integral component of membrane [GO:0016021]				49.975	3541600000	59	35.732	177080000	10929000
NaN	NaN	25.1193	NaN	NaN	NaN	NaN	NaN	NaN	NaN	NaN	NaN	NaN	NaN	NaN	By matching	By matching	By matching	By MS/MS	By matching	By MS/MS	By MS/MS	By MS/MS			By matching	By matching	By matching	By matching	By matching	By matching	By matching	By matching	By matching	By matching			plasma membrane [GO:0005886];transporter activity [GO:0005215];integral component of membrane [GO:0016021]		transporter activity [GO:0005215]	plasma membrane [GO:0005886];integral component of membrane [GO:0016021]			Multi-pass membrane protein {ECO:0000256|RuleBase:RU363032}.;SUBCELLULAR LOCATION: Cell membrane {ECO:0000256|RuleBase:RU363032}	2.2107	417580000	9	25.3	104400000	5544500
31.9339	32.1835	32.109	31.9839	32.2275	32.2459	32.3213	32.1504	32.41	32.4603	31.854	32.0269	31.9041	31.9171	31.8791	By MS/MS	By MS/MS	By MS/MS	By MS/MS	By MS/MS	By MS/MS	By MS/MS	By MS/MS	By MS/MS	By MS/MS	By MS/MS	By MS/MS	By MS/MS	By MS/MS	By MS/MS	By MS/MS	By MS/MS	By MS/MS	By MS/MS	By MS/MS	+	+	integral component of membrane [GO:0016021];cell outer membrane [GO:0009279]			integral component of membrane [GO:0016021];cell outer membrane [GO:0009279]		SIGNAL 1 22 {ECO:0000256|SAM:SignalP}.		323.31	98164000000	700	18.871	9816400000	833500000
29.7362	29.6185	29.5653	29.6302	29.4932	30.0544	29.784	29.6543	29.9222	29.7806	29.6381	29.3401	29.6343	29.4984	29.4883	By MS/MS	By MS/MS	By MS/MS	By MS/MS	By MS/MS	By MS/MS	By MS/MS	By MS/MS	By MS/MS	By MS/MS	By MS/MS	By MS/MS	By MS/MS	By MS/MS	By MS/MS	By MS/MS	By MS/MS	By MS/MS	By MS/MS	By MS/MS	+		nucleic acid binding [GO:0003676];ribosome [GO:0005840]		nucleic acid binding [GO:0003676]	ribosome [GO:0005840]				273.69	16538000000	272	62.624	612510000	43327000
24.3714	24.374	24.4947	24.6909	24.5036	24.9429	24.5636	24.7303	24.6615	24.6997	NaN	NaN	24.2389	NaN	24.29	By matching	By matching	By matching	By MS/MS	By matching	By matching	By matching	By MS/MS	By MS/MS	By matching	By matching	By matching	By matching	By matching	By MS/MS	By matching	By matching	By matching	By MS/MS	By MS/MS	+	+								20.741	347060000	12	79.335	8676400	521110
27.8719	27.9797	28.0317	27.9399	28.1985	28.3249	27.9091	28.2017	28.4959	28.2713	28.9962	28.7608	28.6567	28.8587	28.5949	By MS/MS	By MS/MS	By MS/MS	By MS/MS	By MS/MS	By MS/MS	By MS/MS	By MS/MS	By MS/MS	By MS/MS	By MS/MS	By MS/MS	By MS/MS	By MS/MS	By MS/MS	By MS/MS	By MS/MS	By MS/MS	By MS/MS	By MS/MS		+	integral component of membrane [GO:0016021]			integral component of membrane [GO:0016021]				41.339	6197400000	111	20.579	563400000	50302000
NaN	NaN	NaN	NaN	NaN	NaN	NaN	NaN	NaN	NaN	NaN	NaN	24.6433	NaN	NaN	By matching	By matching	By matching	By MS/MS	By matching	By matching	By matching	By matching	By matching	By matching	By matching	By matching	By matching	By matching	By matching	By matching	By matching	By MS/MS	By matching	By matching			ATP binding [GO:0005524];intracellular [GO:0005622];phosphorelay sensor kinase activity [GO:0000155];integral component of membrane [GO:0016021]		phosphorelay sensor kinase activity [GO:0000155];ATP binding [GO:0005524]	intracellular [GO:0005622];integral component of membrane [GO:0016021]				2.9019	361500000	3	47.354	17214000	678310
27.9693	28.4453	28.3917	28.3337	28.1403	28.3068	28.2485	28.5865	28.6137	28.7755	28.2196	28.7606	28.1139	28.2971	28.3756	By MS/MS	By MS/MS	By MS/MS	By MS/MS	By MS/MS	By MS/MS	By MS/MS	By MS/MS	By MS/MS	By MS/MS	By matching	By matching	By matching	By matching	By MS/MS	By matching	By MS/MS	By MS/MS	By MS/MS	By MS/MS			ATPase activity [GO:0016887];GTP binding [GO:0005525];ribosomal large subunit binding [GO:0043023];ribosome binding [GO:0043022];ATP binding [GO:0005524]		ATP binding [GO:0005524];GTP binding [GO:0005525];ribosomal large subunit binding [GO:0043023];ribosome binding [GO:0043022];ATPase activity [GO:0016887]					53.213	7893900000	76	40.456	415470000	48125000
NaN	NaN	NaN	25.5286	NaN	NaN	NaN	NaN	NaN	NaN	NaN	NaN	NaN	NaN	NaN	By matching	By matching	By MS/MS	By matching	By MS/MS	By MS/MS	By MS/MS	By MS/MS	By matching	By MS/MS	By MS/MS	By MS/MS	By MS/MS	By MS/MS	By MS/MS		By MS/MS	By MS/MS	By matching	By MS/MS										2.637	1260300000	14	43.993	57288000	2933100
29.8058	29.8687	29.8431	29.9354	30.0258	30.5133	29.99	30.0835	30.1539	29.9986	30.17	30.1828	30.2037	30.3487	30.4382	By MS/MS	By MS/MS	By MS/MS	By MS/MS	By MS/MS	By MS/MS	By MS/MS	By MS/MS	By MS/MS	By MS/MS	By MS/MS	By MS/MS	By MS/MS	By MS/MS	By MS/MS	By MS/MS	By MS/MS	By MS/MS	By MS/MS	By MS/MS		+	carbohydrate metabolic process [GO:0005975];NADP binding [GO:0050661];ADP-glyceromanno-heptose 6-epimerase activity [GO:0008712]	carbohydrate metabolic process [GO:0005975]	NADP binding [GO:0050661];ADP-glyceromanno-heptose 6-epimerase activity [GO:0008712]					323.31	20624000000	333	36.042	982110000	65564000
28.6809	28.6434	28.4802	28.5853	28.4861	28.7486	28.6613	28.8563	28.9735	28.9196	28.6623	28.5659	28.6393	28.621	28.7085	By MS/MS	By MS/MS	By MS/MS	By MS/MS	By MS/MS	By MS/MS	By MS/MS	By MS/MS	By MS/MS	By MS/MS	By MS/MS	By MS/MS	By MS/MS	By MS/MS	By MS/MS	By MS/MS	By MS/MS	By MS/MS	By MS/MS	By MS/MS	+		ATP binding [GO:0005524];amino acid-transporting ATPase activity [GO:0015424]		ATP binding [GO:0005524];amino acid-transporting ATPase activity [GO:0015424]					264.7	7611300000	254	27.183	585480000	43507000
30.0145	29.8662	29.9803	29.9119	30.0579	30.1464	30.1652	30.3108	30.2823	30.2317	29.5636	29.7222	29.8017	29.724	29.8142	By MS/MS	By MS/MS	By MS/MS	By MS/MS	By MS/MS	By MS/MS	By MS/MS	By MS/MS	By MS/MS	By MS/MS	By MS/MS	By MS/MS	By MS/MS	By MS/MS	By MS/MS	By MS/MS	By MS/MS	By MS/MS	By MS/MS	By MS/MS	+	+						SIGNAL 1 23 {ECO:0000256|SAM:SignalP}.		323.31	21880000000	283	24.917	1683100000	146580000
NaN	NaN	NaN	NaN	NaN	NaN	NaN	NaN	NaN	NaN	NaN	NaN	NaN	NaN	23.9031				By MS/MS										By MS/MS	By MS/MS	By MS/MS	By matching			By matching			integral component of membrane [GO:0016021]			integral component of membrane [GO:0016021]		SIGNAL 1 17 {ECO:0000256|SAM:SignalP}.		20.04	42717000	6	20.802	3883400	0
32.9763	32.8333	32.9978	32.998	32.9708	32.8913	33.1716	33.3334	33.3628	33.3268	33.4818	33.4405	33.5481	33.447	33.3857	By MS/MS	By MS/MS	By MS/MS	By MS/MS	By MS/MS	By MS/MS	By MS/MS	By MS/MS	By MS/MS	By MS/MS	By MS/MS	By MS/MS	By MS/MS	By MS/MS	By MS/MS	By MS/MS	By MS/MS	By MS/MS	By MS/MS	By MS/MS	+	+	inorganic diphosphatase activity [GO:0004427];magnesium ion binding [GO:0000287];phosphate-containing compound metabolic process [GO:0006796];cytoplasm [GO:0005737]	phosphate-containing compound metabolic process [GO:0006796]	magnesium ion binding [GO:0000287];inorganic diphosphatase activity [GO:0004427]	cytoplasm [GO:0005737]			SUBCELLULAR LOCATION: Cytoplasm {ECO:0000256|HAMAP-Rule:MF_00209}.	323.31	158590000000	987	19.162	19824000000	814580000
25.6892	25.5294	25.5263	25.407	25.2249	25.7511	25.7626	25.6408	25.9586	25.5759	NaN	NaN	25.5214	25.8098	NaN	By matching	By MS/MS	By matching	By MS/MS	By matching	By MS/MS	By matching	By MS/MS	By MS/MS	By MS/MS	By MS/MS	By matching	By MS/MS	By MS/MS	By matching	By matching	By matching	By MS/MS	By MS/MS	By matching			ATPase activity [GO:0016887];DNA binding [GO:0003677];ATP binding [GO:0005524]		ATP binding [GO:0005524];DNA binding [GO:0003677];ATPase activity [GO:0016887]					31.329	938750000	20	74.036	30282000	1832600
29.7022	29.8276	29.7286	29.7505	29.5941	30.0242	29.9127	29.9665	29.9869	30.0268	29.4122	29.4445	29.4431	29.4671	29.4727	By MS/MS	By MS/MS	By MS/MS	By MS/MS	By MS/MS	By MS/MS	By MS/MS	By MS/MS	By MS/MS	By MS/MS	By MS/MS	By MS/MS	By MS/MS	By MS/MS	By MS/MS	By MS/MS	By MS/MS	By MS/MS	By MS/MS	By MS/MS	+	+	structural constituent of ribosome [GO:0003735];translation [GO:0006412];small ribosomal subunit [GO:0015935]	translation [GO:0006412]	structural constituent of ribosome [GO:0003735]	small ribosomal subunit [GO:0015935]				323.31	16474000000	269	29.354	1029700000	67385000
33.8633	33.8558	33.8674	33.9439	33.9557	34.0544	34.1319	34.2197	34.1397	34.2576	33.9588	34.0564	34.0119	34.0187	33.9565	By MS/MS	By MS/MS	By MS/MS	By MS/MS	By MS/MS	By MS/MS	By MS/MS	By MS/MS	By MS/MS	By MS/MS	By MS/MS	By MS/MS	By MS/MS	By MS/MS	By MS/MS	By MS/MS	By MS/MS	By MS/MS	By MS/MS	By MS/MS	+	+	heme binding [GO:0020037];metal ion binding [GO:0046872];response to oxidative stress [GO:0006979];catalase activity [GO:0004096]	response to oxidative stress [GO:0006979]	heme binding [GO:0020037];metal ion binding [GO:0046872];catalase activity [GO:0004096]					323.31	297220000000	1607	54.305	12384000000	676280000
NaN	NaN	NaN	23.7022	NaN	NaN	NaN	NaN	NaN	NaN	NaN	NaN	NaN	NaN	NaN	By matching	By MS/MS	By matching	By MS/MS	By MS/MS	By MS/MS	By matching	By matching	By matching	By matching	By matching	By matching	By matching	By matching	By matching	By MS/MS	By MS/MS	By matching	By matching	By matching			RNA methyltransferase activity [GO:0008173];RNA processing [GO:0006396];RNA binding [GO:0003723]	RNA processing [GO:0006396]	RNA methyltransferase activity [GO:0008173];RNA binding [GO:0003723]					18.913	352600000	10	24.715	32054000	1585800
26.4707	26.5419	26.4751	26.6557	26.6209	26.928	26.7873	27.0699	26.7199	26.6238	26.4447	26.3972	26.1975	26.3344	26.4375	By MS/MS	By MS/MS	By MS/MS	By MS/MS	By MS/MS	By MS/MS	By MS/MS	By MS/MS	By MS/MS	By MS/MS	By MS/MS	By MS/MS	By MS/MS	By MS/MS	By MS/MS	By MS/MS	By MS/MS	By MS/MS	By MS/MS	By MS/MS	+	+	arginine biosynthetic process via ornithine [GO:0042450];argininosuccinate lyase activity [GO:0004056];cytoplasm [GO:0005737]	arginine biosynthetic process via ornithine [GO:0042450]	argininosuccinate lyase activity [GO:0004056]	cytoplasm [GO:0005737]			SUBCELLULAR LOCATION: Cytoplasm {ECO:0000256|HAMAP-Rule:MF_00006, ECO:0000256|SAAS:SAAS00720283}.	51.796	2030100000	92	57.351	58004000	4996800
NaN	21.9199	NaN	NaN	NaN	NaN	NaN	NaN	NaN	NaN	NaN	NaN	NaN	NaN	NaN					By matching		By matching					By matching	By MS/MS	By matching	By matching			By matching					metal ion transmembrane transporter activity [GO:0046873];plasma membrane [GO:0005886];integral component of membrane [GO:0016021]		metal ion transmembrane transporter activity [GO:0046873]	plasma membrane [GO:0005886];integral component of membrane [GO:0016021]				2.5561	35767000	1	28.479	3251600	0
28.1881	28.1837	28.351	28.1516	28.1738	28.278	28.6115	28.5259	28.4258	28.595	28.2885	28.3361	28.3393	28.183	28.1511	By MS/MS	By MS/MS	By MS/MS	By MS/MS	By MS/MS	By MS/MS	By MS/MS	By MS/MS	By MS/MS	By MS/MS	By MS/MS	By MS/MS	By MS/MS	By MS/MS	By MS/MS	By MS/MS	By MS/MS	By MS/MS	By MS/MS	By MS/MS	+		oxidoreductase activity [GO:0016491]		oxidoreductase activity [GO:0016491]					323.31	6174900000	249	24.081	617490000	45127000
28.8843	28.642	28.9852	28.7203	29.042	29.0278	29.2069	29.162	28.9804	29.3128	28.816	29.078	29.0888	29.1068	29.1228	By MS/MS	By MS/MS	By MS/MS	By MS/MS	By MS/MS	By MS/MS	By MS/MS	By MS/MS	By MS/MS	By MS/MS	By MS/MS	By MS/MS	By MS/MS	By MS/MS	By MS/MS	By MS/MS	By MS/MS	By MS/MS	By MS/MS	By MS/MS	+		metabolic process [GO:0008152];catalytic activity [GO:0003824]	metabolic process [GO:0008152]	catalytic activity [GO:0003824]					46.27	8997700000	86	32.029	817980000	38390000
25.9202	25.8872	25.7432	26.0205	25.6447	26.0598	26.317	26.4035	26.0173	25.8394	26.0899	26.0114	25.4948	26.0421	25.965	By MS/MS	By MS/MS	By MS/MS	By MS/MS	By MS/MS	By MS/MS	By MS/MS	By MS/MS	By matching	By MS/MS	By matching	By MS/MS	By MS/MS	By MS/MS	By matching	By matching	By MS/MS	By matching	By MS/MS	By matching			ubiquitin-like modifier activating enzyme activity [GO:0008641]		ubiquitin-like modifier activating enzyme activity [GO:0008641]					81.821	1435100000	38	25.861	95674000	6535100
28.0787	28.0056	28.1817	27.9948	28.096	28.2483	28.5152	28.4299	28.2264	28.3597	28.6828	28.6999	28.7769	28.4766	28.6064	By MS/MS	By MS/MS	By MS/MS	By MS/MS	By MS/MS	By MS/MS	By MS/MS	By MS/MS	By MS/MS	By MS/MS	By MS/MS	By MS/MS	By MS/MS	By MS/MS	By MS/MS	By MS/MS	By MS/MS	By MS/MS	By MS/MS	By MS/MS	+	+	sodium ion transport [GO:0006814];transmembrane transport [GO:0055085];transporter activity [GO:0005215];integral component of membrane [GO:0016021]	transmembrane transport [GO:0055085];sodium ion transport [GO:0006814]	transporter activity [GO:0005215]	integral component of membrane [GO:0016021]				126.43	6560400000	141	58.328	504650000	36571000
33.4661	33.5232	33.4537	33.5014	33.4572	33.7975	33.713	33.7791	33.7251	33.8418	34.1517	34.1226	34.1758	34.171	34.1475	By MS/MS	By MS/MS	By MS/MS	By MS/MS	By MS/MS	By MS/MS	By MS/MS	By MS/MS	By MS/MS	By MS/MS	By MS/MS	By MS/MS	By MS/MS	By MS/MS	By MS/MS	By MS/MS	By MS/MS	By MS/MS	By MS/MS	By MS/MS	+	+	extracellular region [GO:0005576];glycolytic process [GO:0006096];magnesium ion binding [GO:0000287];phosphopyruvate hydratase activity [GO:0004634];phosphopyruvate hydratase complex [GO:0000015];cell surface [GO:0009986]	glycolytic process [GO:0006096]	phosphopyruvate hydratase activity [GO:0004634];magnesium ion binding [GO:0000287]	extracellular region [GO:0005576];phosphopyruvate hydratase complex [GO:0000015];cell surface [GO:0009986]			once secreted, it remains attached to the cell surface. {ECO:0000255|HAMAP-Rule:MF_00318}.;SUBCELLULAR LOCATION: Cytoplasm {ECO:0000255|HAMAP-Rule:MF_00318}. Secreted {ECO:0000255|HAMAP-Rule:MF_00318}. Cell surface {ECO:0000255|HAMAP-Rule:MF_00318}. Note=Fractions of enolase are present in both the cytoplasm and on the cell surface. The export of enolase possibly depends on the covalent binding t…	323.31	271780000000	1649	45.124	13589000000	979980000
30.2706	30.3939	30.2384	30.1156	30.3502	30.7813	30.504	30.456	30.4629	30.6227	30.1693	30.2026	30.3434	30.4239	30.3222	By MS/MS	By MS/MS	By MS/MS	By MS/MS	By MS/MS	By MS/MS	By MS/MS	By MS/MS	By MS/MS	By MS/MS	By MS/MS	By MS/MS	By MS/MS	By MS/MS	By MS/MS	By MS/MS	By MS/MS	By MS/MS	By MS/MS	By MS/MS	+		cytochrome complex assembly [GO:0017004];heme binding [GO:0020037];integral component of membrane [GO:0016021]	cytochrome complex assembly [GO:0017004]	heme binding [GO:0020037]	integral component of membrane [GO:0016021]				323.31	29052000000	499	115.2	631560000	40510000
NaN	NaN	NaN	NaN	NaN	NaN	NaN	NaN	NaN	NaN	NaN	NaN	NaN	NaN	22.7337																				By MS/MS			bacterial-type flagellum-dependent cell motility [GO:0071973];motor activity [GO:0003774];structural molecule activity [GO:0005198];bacterial-type flagellum basal body [GO:0009425]	bacterial-type flagellum-dependent cell motility [GO:0071973]	structural molecule activity [GO:0005198];motor activity [GO:0003774]	bacterial-type flagellum basal body [GO:0009425]			SUBCELLULAR LOCATION: Bacterial flagellum basal body {ECO:0000256|HAMAP-Rule:MF_00724, ECO:0000256|SAAS:SAAS00398120}.	2.3683	3840000	1	10.31	768010	0
34.8146	34.8479	34.7862	34.7511	34.8477	35.1311	35.0549	35.1124	35.1341	35.0819	35.6311	35.5923	35.6862	35.6634	35.5879	By MS/MS	By MS/MS	By MS/MS	By MS/MS	By MS/MS	By MS/MS	By MS/MS	By MS/MS	By MS/MS	By MS/MS	By MS/MS	By MS/MS	By MS/MS	By MS/MS	By MS/MS	By MS/MS	By MS/MS	By MS/MS	By MS/MS	By MS/MS	+	+	fumarate hydratase activity [GO:0004333];fumarate metabolic process [GO:0006106];tricarboxylic acid cycle [GO:0006099];tricarboxylic acid cycle enzyme complex [GO:0045239]	tricarboxylic acid cycle [GO:0006099];fumarate metabolic process [GO:0006106]	fumarate hydratase activity [GO:0004333]	tricarboxylic acid cycle enzyme complex [GO:0045239]			SUBCELLULAR LOCATION: Cytoplasm {ECO:0000256|HAMAP-Rule:MF_00743}.	323.31	643680000000	2352	50.706	30651000000	1531500000
NaN	NaN	NaN	23.7615	NaN	NaN	NaN	NaN	NaN	NaN	NaN	NaN	NaN	NaN	NaN	By matching	By matching	By matching	By MS/MS	By matching	By matching	By matching	By matching	By matching	By matching	By MS/MS	By matching	By matching	By matching	By matching	By MS/MS	By MS/MS	By MS/MS	By matching	By matching			plasma membrane [GO:0005886];transport [GO:0006810];integral component of membrane [GO:0016021]	transport [GO:0006810]		plasma membrane [GO:0005886];integral component of membrane [GO:0016021]			Multi-pass membrane protein {ECO:0000256|RuleBase:RU363032}.;SUBCELLULAR LOCATION: Cell membrane {ECO:0000256|RuleBase:RU363032}	2.5109	441320000	6	27.094	36776000	3591800
26.7985	26.9022	26.9033	26.5326	26.66	27.0875	26.9007	27.1787	27.0999	27.0199	26.7087	26.7669	26.9619	26.7045	26.638	By MS/MS	By MS/MS	By MS/MS	By MS/MS	By MS/MS	By MS/MS	By MS/MS	By MS/MS	By MS/MS	By MS/MS	By MS/MS	By MS/MS	By MS/MS	By MS/MS	By MS/MS	By MS/MS	By MS/MS	By MS/MS	By MS/MS	By MS/MS	+		oxidation-reduction process [GO:0055114];integral component of membrane [GO:0016021]	oxidation-reduction process [GO:0055114]		integral component of membrane [GO:0016021]				130.28	2128900000	84	54.031	112050000	6546300
27.9066	28.1931	28.1488	27.9898	27.955	28.2245	28.2814	28.372	28.4174	28.3991	28.6376	28.4105	28.3259	28.5169	28.598	By MS/MS	By MS/MS	By MS/MS	By MS/MS	By MS/MS	By MS/MS	By MS/MS	By MS/MS	By MS/MS	By MS/MS	By MS/MS	By MS/MS	By MS/MS	By MS/MS	By MS/MS	By MS/MS	By MS/MS	By MS/MS	By MS/MS	By MS/MS	+	+	proteolysis [GO:0006508];hydrolase activity [GO:0016787]	proteolysis [GO:0006508]	hydrolase activity [GO:0016787]					323.31	5630400000	163	46.635	244800000	12388000
NaN	NaN	NaN	NaN	NaN	NaN	NaN	NaN	26.8953	NaN	NaN	NaN	26.7924	NaN	NaN	By MS/MS	By MS/MS	By MS/MS	By matching				By MS/MS			By MS/MS		By matching	By MS/MS	By MS/MS	By matching	By matching	By MS/MS	By MS/MS	By matching			nucleoside metabolic process [GO:0009116]	nucleoside metabolic process [GO:0009116]						8.1283	305970000	14	25.44	30597000	887720
27.0491	27.0865	27.0999	26.9983	27.0358	27.315	27.499	27.3605	27.227	27.3816	27.1105	26.6978	26.8764	27.2655	27.1068	By MS/MS	By MS/MS	By MS/MS	By MS/MS	By MS/MS	By MS/MS	By MS/MS	By MS/MS	By MS/MS	By MS/MS	By MS/MS	By MS/MS	By MS/MS	By MS/MS	By MS/MS	By MS/MS	By MS/MS	By MS/MS	By MS/MS	By MS/MS	+		penicillin binding [GO:0008658];integral component of membrane [GO:0016021]		penicillin binding [GO:0008658]	integral component of membrane [GO:0016021]				201.6	2883900000	161	67.594	90123000	8251700
30.4257	30.3047	30.498	30.4132	30.5519	30.9651	30.7306	30.6427	30.6394	30.7895	30.6734	30.636	30.8048	30.7411	30.7899	By MS/MS	By MS/MS	By MS/MS	By MS/MS	By MS/MS	By MS/MS	By MS/MS	By MS/MS	By MS/MS	By MS/MS	By MS/MS	By MS/MS	By MS/MS	By MS/MS	By MS/MS	By MS/MS	By MS/MS	By MS/MS	By MS/MS	By MS/MS	+	+	gamma-aminobutyric acid catabolic process [GO:0009450];succinate-semialdehyde dehydrogenase [NAD(P)+] activity [GO:0009013]	gamma-aminobutyric acid catabolic process [GO:0009450]	succinate-semialdehyde dehydrogenase [NAD(P)+] activity [GO:0009013]					323.31	37349000000	539	51.693	1494000000	153720000
NaN	NaN	NaN	NaN	26.3241	NaN	NaN	NaN	NaN	26.1231	NaN	NaN	NaN	NaN	NaN	By matching	By matching	By matching			By matching	By matching	By matching	By matching	By MS/MS	By MS/MS	By MS/MS			By MS/MS		By matching													9.8474	470360000	8	10.511	67194000	5556600
NaN	NaN	NaN	NaN	NaN	NaN	NaN	NaN	NaN	NaN	NaN	NaN	NaN	21.777	NaN											By matching	By matching				By MS/MS		By matching	By MS/MS				metal ion binding [GO:0046872];nickel cation transmembrane transporter activity [GO:0015099];integral component of membrane [GO:0016021]		nickel cation transmembrane transporter activity [GO:0015099];metal ion binding [GO:0046872]	integral component of membrane [GO:0016021]		SIGNAL 1 30 {ECO:0000256|SAM:SignalP}.		2.7158	14992000	4	57.394	624660	0
32.7526	32.795	32.7585	32.7933	32.8261	33.1716	33.1309	33.0623	33.1644	33.0706	32.8502	32.8826	32.9192	32.8245	32.8697	By MS/MS	By MS/MS	By MS/MS	By MS/MS	By MS/MS	By MS/MS	By MS/MS	By MS/MS	By MS/MS	By MS/MS	By MS/MS	By MS/MS	By MS/MS	By MS/MS	By MS/MS	By MS/MS	By MS/MS	By MS/MS	By MS/MS	By MS/MS	+	+	GMP biosynthetic process [GO:0006177];metal ion binding [GO:0046872];nucleotide binding [GO:0000166];IMP dehydrogenase activity [GO:0003938]	GMP biosynthetic process [GO:0006177]	metal ion binding [GO:0046872];nucleotide binding [GO:0000166];IMP dehydrogenase activity [GO:0003938]					323.31	152030000000	1317	52.009	4606800000	318970000
32.6932	32.598	32.5507	32.5805	32.5815	32.9803	32.9122	32.8097	33.0102	33.0013	33.0914	33.0033	33.0861	33.0791	33.0299	By MS/MS	By MS/MS	By MS/MS	By MS/MS	By MS/MS	By MS/MS	By MS/MS	By MS/MS	By MS/MS	By MS/MS	By MS/MS	By MS/MS	By MS/MS	By MS/MS	By MS/MS	By MS/MS	By MS/MS	By MS/MS	By MS/MS	By MS/MS	+	+	fatty acid biosynthetic process [GO:0006633];enoyl-[acyl-carrier-protein] reductase (NADH) activity [GO:0004318]	fatty acid biosynthetic process [GO:0006633]	enoyl-[acyl-carrier-protein] reductase (NADH) activity [GO:0004318]					323.31	130170000000	813	29.164	8135800000	438660000
29.8405	29.8119	29.7014	29.9348	29.9704	30.3855	30.1872	30.083	30.2056	30.1928	30.3224	30.1928	30.0518	30.2424	29.9777	By MS/MS	By MS/MS	By MS/MS	By MS/MS	By MS/MS	By MS/MS	By MS/MS	By MS/MS	By MS/MS	By MS/MS	By MS/MS	By MS/MS	By MS/MS	By MS/MS	By MS/MS	By MS/MS	By MS/MS	By MS/MS	By MS/MS	By MS/MS	+	+	pyridoxine 5'-phosphate synthase activity [GO:0033856];pyridoxine biosynthetic process [GO:0008615];cytoplasm [GO:0005737]	pyridoxine biosynthetic process [GO:0008615]	pyridoxine 5'-phosphate synthase activity [GO:0033856]	cytoplasm [GO:0005737]			SUBCELLULAR LOCATION: Cytoplasm {ECO:0000255|HAMAP-Rule:MF_00279}.	181.58	21678000000	321	28.435	1445200000	135570000
30.2278	30.1732	30.0693	30.3012	30.1264	30.5352	30.4975	30.4394	30.5124	30.7143	30.4942	30.6516	30.6212	30.5768	30.694	By MS/MS	By MS/MS	By MS/MS	By MS/MS	By MS/MS	By MS/MS	By MS/MS	By MS/MS	By MS/MS	By MS/MS	By MS/MS	By MS/MS	By MS/MS	By MS/MS	By MS/MS	By MS/MS	By MS/MS	By MS/MS	By MS/MS	By MS/MS	+	+	aromatic amino acid family biosynthetic process [GO:0009073];chorismate biosynthetic process [GO:0009423];chorismate synthase activity [GO:0004107]	chorismate biosynthetic process [GO:0009423];aromatic amino acid family biosynthetic process [GO:0009073]	chorismate synthase activity [GO:0004107]					296.62	25377000000	244	38.167	1208400000	61857000
29.1121	28.8954	28.7634	28.7565	28.913	29.023	29.1728	29.2613	29.4477	29.3434	28.8258	29.0904	29.0027	28.9857	29.0375	By MS/MS	By MS/MS	By MS/MS	By MS/MS	By MS/MS	By MS/MS	By MS/MS	By MS/MS	By MS/MS	By MS/MS	By MS/MS	By MS/MS	By MS/MS	By MS/MS	By MS/MS	By MS/MS	By MS/MS	By MS/MS	By MS/MS	By MS/MS	+		cysteine biosynthetic process from serine [GO:0006535];serine O-acetyltransferase activity [GO:0009001];cytoplasm [GO:0005737]	cysteine biosynthetic process from serine [GO:0006535]	serine O-acetyltransferase activity [GO:0009001]	cytoplasm [GO:0005737]				153.52	10797000000	199	25.453	719800000	47983000
33.3124	33.1757	33.3306	33.1981	33.3632	33.5532	33.589	33.6647	33.7032	33.6895	33.3687	33.4487	33.4687	33.383	33.1868	By MS/MS	By MS/MS	By MS/MS	By MS/MS	By MS/MS	By MS/MS	By MS/MS	By MS/MS	By MS/MS	By MS/MS	By MS/MS	By MS/MS	By MS/MS	By MS/MS	By MS/MS	By MS/MS	By MS/MS	By MS/MS	By MS/MS	By MS/MS	+		superoxide dismutase activity [GO:0004784];metal ion binding [GO:0046872]		superoxide dismutase activity [GO:0004784];metal ion binding [GO:0046872]					323.31	196570000000	749	24.393	21841000000	1438500000
28.253	28.3626	28.1891	28.306	28.5102	28.2867	28.6052	28.829	28.9699	28.7617	27.9175	27.4243	27.1583	27.5822	NaN	By MS/MS	By MS/MS	By MS/MS	By MS/MS	By MS/MS	By MS/MS	By MS/MS	By MS/MS	By MS/MS	By MS/MS	By MS/MS	By MS/MS	By MS/MS	By MS/MS	By MS/MS	By matching	By MS/MS	By matching	By matching	By matching	+		integral component of membrane [GO:0016021]			integral component of membrane [GO:0016021]				163.19	5850000000	108	115.33	99153000	5465900
33.8927	33.9137	33.9461	33.9945	34.0208	34.4091	34.2718	34.3322	34.3326	34.2619	34.5098	34.597	34.5556	34.5308	34.5324	By MS/MS	By MS/MS	By MS/MS	By MS/MS	By MS/MS	By MS/MS	By MS/MS	By MS/MS	By MS/MS	By MS/MS	By MS/MS	By MS/MS	By MS/MS	By MS/MS	By MS/MS	By MS/MS	By MS/MS	By MS/MS	By MS/MS	By MS/MS	+	+	catalytic activity [GO:0003824]		catalytic activity [GO:0003824]					323.31	318420000000	1944	66.822	9365200000	347550000
26.555	NaN	NaN	NaN	NaN	25.5549	NaN	NaN	NaN	NaN	25.2745	NaN	NaN	NaN	NaN	By MS/MS	By MS/MS	By MS/MS	By MS/MS	By MS/MS	By MS/MS	By matching	By MS/MS	By MS/MS	By MS/MS	By MS/MS	By matching	By matching	By matching	By matching	By matching	By MS/MS	By matching	By matching	By MS/MS			regulation of Rho protein signal transduction [GO:0035023];Rho guanyl-nucleotide exchange factor activity [GO:0005089];ATP binding [GO:0005524]	regulation of Rho protein signal transduction [GO:0035023]	Rho guanyl-nucleotide exchange factor activity [GO:0005089];ATP binding [GO:0005524]					22.782	771600000	21	65.529	23382000	2240200
28.8035	28.8493	28.7007	28.6995	28.8451	28.9684	29.1836	29.1132	29.2225	29.2573	28.3829	28.5809	28.8349	28.7327	28.666	By MS/MS	By MS/MS	By MS/MS	By MS/MS	By MS/MS	By MS/MS	By MS/MS	By MS/MS	By MS/MS	By MS/MS	By MS/MS	By MS/MS	By MS/MS	By MS/MS	By MS/MS	By MS/MS	By MS/MS	By MS/MS	By MS/MS	By MS/MS	+		integral component of membrane [GO:0016021]			integral component of membrane [GO:0016021]				281.14	9666700000	196	13.298	1933300000	170470000
29.4437	29.3534	29.4699	29.3533	29.3157	29.5147	29.8312	29.8091	29.7869	29.8529	29.3474	29.44	29.5317	29.4793	29.5182	By MS/MS	By MS/MS	By MS/MS	By MS/MS	By MS/MS	By MS/MS	By MS/MS	By MS/MS	By MS/MS	By MS/MS	By MS/MS	By MS/MS	By MS/MS	By MS/MS	By MS/MS	By MS/MS	By MS/MS	By MS/MS	By MS/MS	By MS/MS	+		plasma membrane [GO:0005886];protein insertion into membrane [GO:0051205];protein transport [GO:0015031];integral component of membrane [GO:0016021]	protein transport [GO:0015031];protein insertion into membrane [GO:0051205]		plasma membrane [GO:0005886];integral component of membrane [GO:0016021]			Multi-pass membrane protein {ECO:0000256|HAMAP-Rule:MF_01810}.;SUBCELLULAR LOCATION: Cell inner membrane {ECO:0000256|HAMAP-Rule:MF_01810}	320.54	14152000000	317	59.882	524160000	24581000
26.5737	26.3497	26.751	26.4244	26.4743	26.7317	26.8029	27.1108	26.7412	27.0469	27.0415	26.9786	26.855	26.932	27.0503	By matching	By MS/MS	By MS/MS	By MS/MS	By MS/MS	By MS/MS	By MS/MS	By MS/MS	By MS/MS	By MS/MS	By MS/MS	By MS/MS	By MS/MS	By MS/MS	By MS/MS	By MS/MS	By MS/MS	By MS/MS	By MS/MS	By MS/MS	+	+	cell adhesion [GO:0007155];extracellular region [GO:0005576];bacterial-type flagellum hook [GO:0009424]	cell adhesion [GO:0007155]		extracellular region [GO:0005576];bacterial-type flagellum hook [GO:0009424]			SUBCELLULAR LOCATION: Secreted {ECO:0000256|RuleBase:RU362066}. Bacterial flagellum {ECO:0000256|RuleBase:RU362066}.	323.31	1899200000	92	65.668	49979000	3033200
25.5808	26.1389	25.8179	26.2996	26.2199	26.9479	26.4094	25.8985	26.6713	26.0043	NaN	25.554	25.5828	NaN	NaN	By MS/MS	By MS/MS	By MS/MS	By MS/MS	By MS/MS	By MS/MS	By MS/MS	By MS/MS	By MS/MS	By MS/MS	By MS/MS	By MS/MS	By MS/MS	By MS/MS	By MS/MS	By matching	By MS/MS	By MS/MS	By MS/MS	By matching			ATP binding [GO:0005524];glycine-tRNA ligase activity [GO:0004820];glycyl-tRNA aminoacylation [GO:0006426];cytoplasm [GO:0005737]	glycyl-tRNA aminoacylation [GO:0006426]	glycine-tRNA ligase activity [GO:0004820];ATP binding [GO:0005524]	cytoplasm [GO:0005737]			SUBCELLULAR LOCATION: Cytoplasm {ECO:0000256|HAMAP-Rule:MF_00255, ECO:0000256|SAAS:SAAS00696779}.	218.18	1272500000	68	76.666	31813000	3316700
32.7767	32.7637	32.7833	32.743	32.7382	33.0871	33.1357	33.1631	33.1428	33.1633	32.9096	32.9164	32.9146	32.9195	32.9601	By MS/MS	By MS/MS	By MS/MS	By MS/MS	By MS/MS	By MS/MS	By MS/MS	By MS/MS	By MS/MS	By MS/MS	By MS/MS	By MS/MS	By MS/MS	By MS/MS	By MS/MS	By MS/MS	By MS/MS	By MS/MS	By MS/MS	By MS/MS	+	+	Gram-negative-bacterium-type cell outer membrane assembly [GO:0043165];integral component of membrane [GO:0016021];protein insertion into membrane [GO:0051205];cell outer membrane [GO:0009279]	protein insertion into membrane [GO:0051205];Gram-negative-bacterium-type cell outer membrane assembly [GO:0043165]		integral component of membrane [GO:0016021];cell outer membrane [GO:0009279]		SIGNAL 1 17 {ECO:0000256|HAMAP-Rule:MF_01430}.	SUBCELLULAR LOCATION: Cell outer membrane {ECO:0000256|HAMAP-Rule:MF_01430, ECO:0000256|SAAS:SAAS00945241}.	323.31	154330000000	1654	85.114	3674600000	279650000
NaN	NaN	NaN	23.0784	NaN	NaN	NaN	NaN	NaN	NaN	NaN	NaN	NaN	NaN	NaN	By matching	By MS/MS	By matching	By matching	By matching	By matching	By matching	By matching	By matching	By matching	By matching	By MS/MS	By MS/MS	By matching	By matching	By matching	By MS/MS	By matching	By MS/MS	By matching			plasma membrane [GO:0005886];transporter activity [GO:0005215];integral component of membrane [GO:0016021]		transporter activity [GO:0005215]	plasma membrane [GO:0005886];integral component of membrane [GO:0016021]			Multi-pass membrane protein {ECO:0000256|RuleBase:RU363032}.;SUBCELLULAR LOCATION: Cell membrane {ECO:0000256|RuleBase:RU363032}	2.511	258910000	10	23.289	32364000	1545300
32.7102	32.7688	32.8274	32.8078	32.9042	33.3547	33.0955	33.226	33.1329	33.1853	33.2069	33.1421	33.2435	33.2672	33.2682	By MS/MS	By MS/MS	By MS/MS	By MS/MS	By MS/MS	By MS/MS	By MS/MS	By MS/MS	By MS/MS	By MS/MS	By MS/MS	By MS/MS	By MS/MS	By MS/MS	By MS/MS	By MS/MS	By MS/MS	By MS/MS	By MS/MS	By MS/MS	+	+	aromatic amino acid family biosynthetic process [GO:0009073];3-deoxy-7-phosphoheptulonate synthase activity [GO:0003849]	aromatic amino acid family biosynthetic process [GO:0009073]	3-deoxy-7-phosphoheptulonate synthase activity [GO:0003849]					323.31	152460000000	1291	49.897	6628500000	342980000
NaN	NaN	30.8389	30.887	30.7873	31.0088	31.133	NaN	30.9491	NaN	31.3062	NaN	30.9959	30.8494	NaN	By matching	By MS/MS	By MS/MS	By MS/MS	By MS/MS	By matching	By MS/MS	By matching	By MS/MS	By MS/MS	By MS/MS	By matching	By matching	By matching	By matching	By MS/MS	By matching	By MS/MS	By matching	By matching			ATP binding [GO:0005524]		ATP binding [GO:0005524]					4.5619	46319000000	17	31.819	3563000000	148570000
27.1467	27.2981	27.299	27.3173	27.7582	27.7243	27.8104	27.8337	27.8622	27.5912	27.1718	27.2086	27.3456	27.2528	27.2559	By MS/MS	By MS/MS	By MS/MS	By MS/MS	By MS/MS	By MS/MS	By MS/MS	By MS/MS	By MS/MS	By MS/MS	By MS/MS	By MS/MS	By MS/MS	By MS/MS	By MS/MS	By MS/MS	By MS/MS	By MS/MS	By MS/MS	By MS/MS	+		serine-type peptidase activity [GO:0008236];integral component of membrane [GO:0016021]		serine-type peptidase activity [GO:0008236]	integral component of membrane [GO:0016021]			Single-pass type II membrane protein {ECO:0000256|RuleBase:RU362042}.;SUBCELLULAR LOCATION: Membrane {ECO:0000256|RuleBase:RU362042}	146.07	3779400000	69	32.835	290720000	28600000
28.3629	28.3925	28.5105	28.3871	28.4537	28.4811	29.0116	28.8425	28.8105	28.9762	29.0265	28.9372	29.0398	29.1111	29.117	By MS/MS	By MS/MS	By MS/MS	By MS/MS	By MS/MS	By MS/MS	By MS/MS	By MS/MS	By MS/MS	By MS/MS	By MS/MS	By MS/MS	By MS/MS	By MS/MS	By MS/MS	By MS/MS	By MS/MS	By MS/MS	By MS/MS	By MS/MS	+	+								134.5	7366200000	239	38.793	460380000	19260000
36.7171	36.7639	36.6544	36.6182	36.6264	37.1491	37.0682	37.0426	37.1302	37.0334	37.4916	37.4106	37.4196	37.4226	37.4336	By MS/MS	By MS/MS	By MS/MS	By MS/MS	By MS/MS	By MS/MS	By MS/MS	By MS/MS	By MS/MS	By MS/MS	By MS/MS	By MS/MS	By MS/MS	By MS/MS	By MS/MS	By MS/MS	By MS/MS	By MS/MS	By MS/MS	By MS/MS	+	+	cysteine biosynthetic process from serine [GO:0006535];transferase activity [GO:0016740];cysteine synthase activity [GO:0004124]	cysteine biosynthetic process from serine [GO:0006535]	transferase activity [GO:0016740];cysteine synthase activity [GO:0004124]					323.31	2115900000000	5303	32.303	117550000000	2455700000
30.9614	30.6941	30.8215	30.8773	30.9148	31.5905	31.2034	30.9436	31.2096	31.4077	31.0118	31.0087	30.7486	30.5533	30.6888	By MS/MS	By MS/MS	By MS/MS	By MS/MS	By MS/MS	By MS/MS	By MS/MS	By MS/MS	By MS/MS	By MS/MS	By MS/MS	By MS/MS	By MS/MS	By MS/MS	By MS/MS	By MS/MS	By MS/MS	By MS/MS	By MS/MS	By MS/MS	+		structural constituent of ribosome [GO:0003735];translation [GO:0006412];ribosome [GO:0005840]	translation [GO:0006412]	structural constituent of ribosome [GO:0003735]	ribosome [GO:0005840]				168.66	36512000000	253	13	5215900000	218170000
26.5756	26.3521	26.3106	26.3107	26.6396	26.8536	26.7411	26.8612	27.0017	26.8404	26.5155	26.5972	26.4612	26.5655	26.5147	By MS/MS	By MS/MS	By MS/MS	By MS/MS	By MS/MS	By MS/MS	By MS/MS	By MS/MS	By MS/MS	By MS/MS	By MS/MS	By MS/MS	By MS/MS	By MS/MS	By MS/MS	By MS/MS	By MS/MS	By MS/MS	By MS/MS	By MS/MS	+									139.96	1666300000	96	36.389	98016000	4865500
29.55	29.5068	29.6423	29.4607	29.5762	29.8539	29.916	30.0337	29.9944	30.0628	29.5674	29.5317	29.7044	29.6654	29.5849	By MS/MS	By MS/MS	By MS/MS	By MS/MS	By MS/MS	By MS/MS	By MS/MS	By MS/MS	By MS/MS	By MS/MS	By MS/MS	By MS/MS	By MS/MS	By MS/MS	By MS/MS	By MS/MS	By MS/MS	By MS/MS	By MS/MS	By MS/MS	+		Gram-negative-bacterium-type cell outer membrane assembly [GO:0043165];lipopolysaccharide transport [GO:0015920];response to organic substance [GO:0010033];cell outer membrane [GO:0009279]	lipopolysaccharide transport [GO:0015920];response to organic substance [GO:0010033];Gram-negative-bacterium-type cell outer membrane assembly [GO:0043165]		cell outer membrane [GO:0009279]			SUBCELLULAR LOCATION: Cell outer membrane {ECO:0000256|HAMAP-Rule:MF_01411}.	323.31	15998000000	381	83.755	390210000	22260000
28.9524	28.8933	28.9954	29.0732	29.1655	29.2757	29.4842	29.4574	29.5612	29.4273	29.6542	29.6199	29.6174	29.8354	29.6905	By MS/MS	By MS/MS	By MS/MS	By MS/MS	By MS/MS	By MS/MS	By MS/MS	By MS/MS	By MS/MS	By MS/MS	By MS/MS	By MS/MS	By MS/MS	By MS/MS	By MS/MS	By MS/MS	By MS/MS	By MS/MS	By MS/MS	By MS/MS	+	+	hydrolase activity [GO:0016787]		hydrolase activity [GO:0016787]					127.01	10439000000	194	47.074	434970000	10582000
25.825	NaN	25.8663	26.0286	25.7682	NaN	26.1713	26.0333	26.3126	26.0713	NaN	NaN	NaN	NaN	NaN	By MS/MS	By MS/MS	By MS/MS	By MS/MS	By MS/MS	By matching	By MS/MS	By MS/MS	By MS/MS	By MS/MS	By matching	By MS/MS	By matching	By matching	By MS/MS	By matching	By MS/MS	By matching	By MS/MS	By matching		+	nucleoside metabolic process [GO:0009116];transferase activity, transferring glycosyl groups [GO:0016757]	nucleoside metabolic process [GO:0009116]	transferase activity, transferring glycosyl groups [GO:0016757]					44.51	1019800000	28	16.953	101980000	6560200
26.4388	26.7728	26.5238	26.2547	26.8246	27.4083	26.9206	26.8071	27.0295	26.7922	26.964	26.6725	26.959	27.1108	26.7007	By MS/MS	By MS/MS	By MS/MS	By MS/MS	By matching	By MS/MS	By MS/MS	By MS/MS	By MS/MS	By MS/MS	By MS/MS	By MS/MS	By MS/MS	By MS/MS	By MS/MS	By MS/MS	By MS/MS	By matching	By MS/MS	By MS/MS	+		metabolic process [GO:0008152];sulfuric ester hydrolase activity [GO:0008484];integral component of membrane [GO:0016021]	metabolic process [GO:0008152]	sulfuric ester hydrolase activity [GO:0008484]	integral component of membrane [GO:0016021]				40.225	2102100000	48	57.837	105110000	5411900
27.9973	27.644	27.8252	27.9836	27.71	28.5794	28.3855	27.7676	28.2285	28.346	27.9738	27.6916	27.9263	27.8418	27.8858	By MS/MS	By MS/MS	By MS/MS	By matching	By MS/MS	By MS/MS	By MS/MS	By MS/MS	By MS/MS	By MS/MS	By MS/MS	By MS/MS	By MS/MS	By MS/MS	By MS/MS	By MS/MS	By MS/MS	By MS/MS	By MS/MS	By MS/MS	+		metal ion binding [GO:0046872];NAD biosynthetic process [GO:0009435];quinolinate synthetase A activity [GO:0008987];transferase activity [GO:0016740];4 iron, 4 sulfur cluster binding [GO:0051539]	NAD biosynthetic process [GO:0009435]	metal ion binding [GO:0046872];quinolinate synthetase A activity [GO:0008987];transferase activity [GO:0016740];4 iron, 4 sulfur cluster binding [GO:0051539]					124.64	4406100000	78	37.678	231900000	8527900
27.4727	27.26	27.7477	27.4485	27.667	27.9458	28.1352	27.8696	27.9605	27.8478	27.8436	27.5222	27.5236	27.5981	27.906	By MS/MS	By matching	By MS/MS	By MS/MS	By MS/MS	By MS/MS	By MS/MS	By MS/MS	By MS/MS	By MS/MS	By MS/MS	By MS/MS	By MS/MS	By MS/MS	By MS/MS	By MS/MS	By MS/MS	By MS/MS	By MS/MS	By matching	+		ATPase activity [GO:0016887];ATP binding [GO:0005524]		ATP binding [GO:0005524];ATPase activity [GO:0016887]					107.38	3580900000	64	25.704	223800000	8342900
NaN	NaN	NaN	NaN	28.154	NaN	26.8446	NaN	NaN	NaN	NaN	NaN	NaN	NaN	NaN	By matching	By MS/MS	By matching	By matching	By MS/MS				By matching	By MS/MS	By matching	By matching	By matching			By matching							intracellular [GO:0005622];phosphorelay sensor kinase activity [GO:0000155];integral component of membrane [GO:0016021]		phosphorelay sensor kinase activity [GO:0000155]	intracellular [GO:0005622];integral component of membrane [GO:0016021]				3.532	796490000	6	117.1	12847000	287220
NaN	NaN	NaN	NaN	NaN	NaN	NaN	NaN	NaN	NaN	NaN	NaN	24.7964	NaN	NaN		By matching		By matching	By matching	By MS/MS		By MS/MS	By MS/MS	By MS/MS	By matching	By matching	By matching	By MS/MS	By matching	By MS/MS	By matching	By MS/MS	By MS/MS	By MS/MS			carbon-nitrogen lyase activity [GO:0016840];magnesium ion binding [GO:0000287];queuosine biosynthetic process [GO:0008616];S-adenosyl-L-methionine binding [GO:1904047];4 iron, 4 sulfur cluster binding [GO:0051539]	queuosine biosynthetic process [GO:0008616]	carbon-nitrogen lyase activity [GO:0016840];magnesium ion binding [GO:0000287];S-adenosyl-L-methionine binding [GO:1904047];4 iron, 4 sulfur cluster binding [GO:0051539]					13.088	179830000	14	27.586	13833000	0
25.3933	25.5294	25.539	25.1204	25.7798	25.4692	26.1707	25.7591	26.3675	25.7707	25.4188	25.3454	25.487	25.7666	NaN	By MS/MS	By MS/MS	By MS/MS	By MS/MS	By MS/MS	By MS/MS	By MS/MS	By MS/MS	By MS/MS	By MS/MS	By matching	By matching	By matching	By MS/MS	By MS/MS	By MS/MS	By MS/MS	By MS/MS	By MS/MS	By matching										121.3	1043400000	61	75.873	31619000	1573400
27.6861	27.4003	27.4941	27.7021	27.5128	28.1018	28.0257	27.7824	27.9942	28.0973	27.7479	28.031	28.0941	28.0794	28.243	By MS/MS	By MS/MS	By MS/MS	By MS/MS	By MS/MS	By MS/MS	By MS/MS	By MS/MS	By MS/MS	By MS/MS	By MS/MS	By MS/MS	By MS/MS	By MS/MS	By matching	By MS/MS	By MS/MS	By MS/MS	By MS/MS	By MS/MS	+	+	lipid metabolic process [GO:0006629]	lipid metabolic process [GO:0006629]						178.81	5056700000	104	40.83	240800000	21463000
32.2591	32.2854	32.3284	32.3035	32.3749	32.7647	32.7563	32.7328	32.7545	32.7956	32.6501	32.7328	32.8844	32.7224	32.7447	By MS/MS	By MS/MS	By MS/MS	By MS/MS	By MS/MS	By MS/MS	By MS/MS	By MS/MS	By MS/MS	By MS/MS	By MS/MS	By MS/MS	By MS/MS	By MS/MS	By MS/MS	By MS/MS	By MS/MS	By MS/MS	By MS/MS	By MS/MS	+	+	porphobilinogen synthase activity [GO:0004655];porphyrin-containing compound biosynthetic process [GO:0006779];metal ion binding [GO:0046872]	porphyrin-containing compound biosynthetic process [GO:0006779]	porphobilinogen synthase activity [GO:0004655];metal ion binding [GO:0046872]					323.31	113660000000	679	36.44	6314300000	352800000
29.4593	29.3942	29.4154	29.4215	29.5661	29.8185	29.8719	30.0499	29.8132	29.9606	29.9982	30.1365	29.8832	30.0206	29.95	By MS/MS	By MS/MS	By MS/MS	By MS/MS	By MS/MS	By MS/MS	By MS/MS	By MS/MS	By MS/MS	By MS/MS	By MS/MS	By MS/MS	By MS/MS	By MS/MS	By MS/MS	By MS/MS	By MS/MS	By MS/MS	By MS/MS	By MS/MS	+	+	catalytic activity [GO:0003824]		catalytic activity [GO:0003824]					264.27	16436000000	221	41.106	821820000	57727000
26.1711	25.9801	25.9837	26.1847	25.9969	26.1683	26.5036	26.5457	26.6991	26.6628	26.334	26.1982	25.8267	25.9123	26.0751	By MS/MS	By MS/MS	By MS/MS	By MS/MS	By MS/MS	By MS/MS	By MS/MS	By MS/MS	By MS/MS	By MS/MS	By MS/MS	By MS/MS	By MS/MS	By MS/MS	By MS/MS	By MS/MS	By MS/MS	By MS/MS	By MS/MS	By MS/MS	+		phosphorelay signal transduction system [GO:0000160];intracellular [GO:0005622]	phosphorelay signal transduction system [GO:0000160]		intracellular [GO:0005622]				99.038	1677500000	72	46.882	69895000	9079700
27.1399	27.119	27.3869	27.1902	27.3567	27.9648	27.7876	27.6682	27.9133	27.1323	26.9662	26.6925	27.1111	26.9557	26.9514	By MS/MS	By MS/MS	By MS/MS	By MS/MS	By MS/MS	By MS/MS	By MS/MS	By MS/MS	By MS/MS	By MS/MS	By MS/MS	By MS/MS	By MS/MS	By MS/MS	By MS/MS	By MS/MS	By MS/MS	By MS/MS	By MS/MS	By MS/MS	+	+	7S RNA binding [GO:0008312];GTP binding [GO:0005525];GTPase activity [GO:0003924];SRP-dependent cotranslational protein targeting to membrane [GO:0006614];signal recognition particle [GO:0048500]	SRP-dependent cotranslational protein targeting to membrane [GO:0006614]	GTP binding [GO:0005525];GTPase activity [GO:0003924];7S RNA binding [GO:0008312]	signal recognition particle [GO:0048500]				87.825	3023000000	74	49.009	111960000	5624200
29.4885	29.7341	29.6754	29.6532	29.5656	30.2646	29.8799	30.1027	30.1228	30.062	29.483	29.5738	29.599	29.6064	29.7907	By MS/MS	By MS/MS	By MS/MS	By MS/MS	By MS/MS	By MS/MS	By MS/MS	By MS/MS	By MS/MS	By MS/MS	By MS/MS	By MS/MS	By MS/MS	By MS/MS	By MS/MS	By MS/MS	By MS/MS	By MS/MS	By MS/MS	By MS/MS	+		ATP binding [GO:0005524];magnesium ion binding [GO:0000287];phenylalanine-tRNA ligase activity [GO:0004826];phenylalanyl-tRNA aminoacylation [GO:0006432];tRNA binding [GO:0000049];cytoplasm [GO:0005737]	phenylalanyl-tRNA aminoacylation [GO:0006432]	magnesium ion binding [GO:0000287];phenylalanine-tRNA ligase activity [GO:0004826];tRNA binding [GO:0000049];ATP binding [GO:0005524]	cytoplasm [GO:0005737]			SUBCELLULAR LOCATION: Cytoplasm {ECO:0000256|HAMAP-Rule:MF_00283, ECO:0000256|SAAS:SAAS00710994}.	323.31	16748000000	338	87.204	398770000	30417000
30.3823	30.442	30.2685	30.2754	30.2786	31.0723	30.6562	30.7992	30.7482	30.6877	30.0287	30.0557	30.115	30.1732	30.07	By MS/MS	By MS/MS	By MS/MS	By MS/MS	By MS/MS	By MS/MS	By MS/MS	By MS/MS	By MS/MS	By MS/MS	By MS/MS	By MS/MS	By MS/MS	By MS/MS	By MS/MS	By MS/MS	By MS/MS	By MS/MS	By MS/MS	By MS/MS	+	+	cobalamin biosynthetic process [GO:0009236];'de novo' IMP biosynthetic process [GO:0006189];phosphoribosylaminoimidazolesuccinocarboxamide synthase activity [GO:0004639];ATP binding [GO:0005524]	cobalamin biosynthetic process [GO:0009236];'de novo' IMP biosynthetic process [GO:0006189]	phosphoribosylaminoimidazolesuccinocarboxamide synthase activity [GO:0004639];ATP binding [GO:0005524]					323.31	29298000000	400	26.816	1831100000	170450000
29.2252	29.2178	29.1638	29.217	29.2681	30.0084	29.6402	29.4619	29.6621	29.6484	29.4619	29.3929	29.4496	29.639	29.5748	By MS/MS	By MS/MS	By MS/MS	By MS/MS	By MS/MS	By MS/MS	By MS/MS	By MS/MS	By MS/MS	By MS/MS	By MS/MS	By MS/MS	By MS/MS	By MS/MS	By MS/MS	By MS/MS	By MS/MS	By MS/MS	By MS/MS	By MS/MS	+	+	arginine biosynthetic process [GO:0006526];carbamoyl-phosphate synthase (glutamine-hydrolyzing) activity [GO:0004088];'de novo' UMP biosynthetic process [GO:0044205];metal ion binding [GO:0046872];ATP binding [GO:0005524]	arginine biosynthetic process [GO:0006526];'de novo' UMP biosynthetic process [GO:0044205]	carbamoyl-phosphate synthase (glutamine-hydrolyzing) activity [GO:0004088];metal ion binding [GO:0046872];ATP binding [GO:0005524]					208.7	16385000000	255	119.5	282490000	30916000
26.7176	26.7818	26.9029	26.8589	26.8731	27.5914	27.4329	26.6678	27.4324	27.3831	26.9208	26.9427	27.0234	27.2059	27.1503	By MS/MS	By MS/MS	By MS/MS	By MS/MS	By MS/MS	By MS/MS	By matching	By MS/MS	By MS/MS	By MS/MS	By MS/MS	By MS/MS	By matching	By MS/MS	By MS/MS	By matching	By MS/MS	By MS/MS	By matching	By matching	+	+	biotin biosynthetic process [GO:0009102];pyridoxal phosphate binding [GO:0030170];adenosylmethionine-8-amino-7-oxononanoate transaminase activity [GO:0004015]	biotin biosynthetic process [GO:0009102]	pyridoxal phosphate binding [GO:0030170];adenosylmethionine-8-amino-7-oxononanoate transaminase activity [GO:0004015]					83.136	2667300000	40	49.065	148180000	12215000
28.2455	28.491	27.9832	28.8863	29.035	29.3397	28.8549	28.8677	28.9759	28.9805	28.5623	28.3745	28.3392	28.7676	28.325	By MS/MS	By MS/MS	By MS/MS	By MS/MS	By MS/MS	By matching	By MS/MS	By MS/MS	By MS/MS	By MS/MS	By MS/MS	By MS/MS	By MS/MS	By MS/MS	By MS/MS	By MS/MS	By matching	By MS/MS	By MS/MS	By MS/MS			cell morphogenesis [GO:0000902]	cell morphogenesis [GO:0000902]						106.61	8583100000	75	37.357	408720000	35747000
NaN	NaN	NaN	NaN	NaN	NaN	NaN	NaN	NaN	NaN	NaN	NaN	NaN	26.1491	NaN	By matching	By matching	By matching	By matching	By matching	By matching	By MS/MS	By matching	By matching	By matching	By MS/MS	By MS/MS	By matching	By MS/MS	By matching	By matching	By matching	By MS/MS	By MS/MS	By matching			tRNA adenylyltransferase activity [GO:0004810];tRNA processing [GO:0008033];ATP binding [GO:0005524]	tRNA processing [GO:0008033]	tRNA adenylyltransferase activity [GO:0004810];ATP binding [GO:0005524]					9.3053	1224600000	6	37.055	68033000	4597000
32.4349	32.4364	32.4877	32.3968	32.4733	32.9825	32.9072	32.9214	32.8443	32.9588	32.7221	32.6172	32.7683	32.7316	32.679	By MS/MS	By MS/MS	By MS/MS	By MS/MS	By MS/MS	By MS/MS	By MS/MS	By MS/MS	By MS/MS	By MS/MS	By MS/MS	By MS/MS	By MS/MS	By MS/MS	By MS/MS	By MS/MS	By MS/MS	By MS/MS	By MS/MS	By MS/MS	+	+	metal ion binding [GO:0046872];mRNA catabolic process [GO:0006402];polyribonucleotide nucleotidyltransferase activity [GO:0004654];RNA binding [GO:0003723];RNA processing [GO:0006396];cytoplasm [GO:0005737]	RNA processing [GO:0006396];mRNA catabolic process [GO:0006402]	polyribonucleotide nucleotidyltransferase activity [GO:0004654];RNA binding [GO:0003723];metal ion binding [GO:0046872]	cytoplasm [GO:0005737]			SUBCELLULAR LOCATION: Cytoplasm {ECO:0000255|HAMAP-Rule:MF_01595}.	323.31	112010000000	899	79.976	2947600000	127010000
27.1668	27.3714	26.8657	27.2855	26.9988	27.369	27.7425	27.5934	27.9613	27.4281	27.0376	27.2065	26.6242	27.0924	26.7935	By MS/MS	By MS/MS	By MS/MS	By MS/MS	By MS/MS	By MS/MS	By MS/MS	By MS/MS	By MS/MS	By MS/MS	By matching	By MS/MS	By MS/MS	By MS/MS	By MS/MS	By MS/MS	By MS/MS	By MS/MS	By MS/MS	By MS/MS	+		inorganic phosphate transmembrane transporter activity [GO:0005315];phosphate ion transport [GO:0006817];integral component of membrane [GO:0016021]	phosphate ion transport [GO:0006817]	inorganic phosphate transmembrane transporter activity [GO:0005315]	integral component of membrane [GO:0016021]			Multi-pass membrane protein {ECO:0000256|RuleBase:RU363058}.;SUBCELLULAR LOCATION: Membrane {ECO:0000256|RuleBase:RU363058}	85.701	3529700000	76	56.021	220610000	8879600
25.4958	25.9006	25.6516	25.9493	25.6966	25.8896	26.6451	26.314	26.2805	25.9818	26.097	26.2323	26.8299	26.3854	26.8746	By MS/MS	By MS/MS	By MS/MS	By MS/MS	By MS/MS	By matching	By MS/MS	By matching	By MS/MS	By matching	By MS/MS	By MS/MS	By MS/MS	By MS/MS	By MS/MS	By MS/MS	By MS/MS	By MS/MS	By MS/MS	By MS/MS	+	+	dUMP biosynthetic process [GO:0006226];dUTP biosynthetic process [GO:0006229];dCTP deaminase activity [GO:0008829]	dUTP biosynthetic process [GO:0006229];dUMP biosynthetic process [GO:0006226]	dCTP deaminase activity [GO:0008829]					138.3	1816900000	69	20.668	259560000	36948000
25.8457	25.4458	25.6979	25.6054	25.8917	26.5578	26.2305	26.3405	25.9308	25.8586	25.6935	25.6151	25.4241	25.8347	25.7172	By MS/MS	By MS/MS	By MS/MS	By MS/MS	By matching	By MS/MS	By MS/MS	By MS/MS	By MS/MS	By MS/MS	By MS/MS	By matching	By MS/MS	By MS/MS	By MS/MS	By matching	By matching	By MS/MS	By matching	By MS/MS	+		ubiquitin-like modifier activating enzyme activity [GO:0008641]		ubiquitin-like modifier activating enzyme activity [GO:0008641]					39.059	1199500000	37	23.943	92270000	6723300
28.7409	28.81	28.8438	29.0198	29.1182	29.5262	29.1718	29.3353	29.5942	29.3376	29.361	29.3614	29.4788	29.5381	29.5244	By MS/MS	By MS/MS	By MS/MS	By MS/MS	By MS/MS	By MS/MS	By MS/MS	By MS/MS	By MS/MS	By MS/MS	By MS/MS	By MS/MS	By MS/MS	By MS/MS	By MS/MS	By MS/MS	By MS/MS	By MS/MS	By MS/MS	By MS/MS	+	+								179.95	9046200000	176	19.733	904620000	16314000
29.0487	29.2436	29.2161	29.3521	29.1521	29.9064	29.5192	29.5562	29.7927	29.6881	29.4923	29.4968	29.5698	29.5892	29.4248	By MS/MS	By MS/MS	By MS/MS	By MS/MS	By MS/MS	By MS/MS	By MS/MS	By MS/MS	By MS/MS	By MS/MS	By MS/MS	By MS/MS	By MS/MS	By MS/MS	By MS/MS	By MS/MS	By MS/MS	By MS/MS	By MS/MS	By MS/MS	+	+	ATP binding [GO:0005524];glycolytic process [GO:0006096];phosphoglycerate kinase activity [GO:0004618];cytoplasm [GO:0005737]	glycolytic process [GO:0006096]	phosphoglycerate kinase activity [GO:0004618];ATP binding [GO:0005524]	cytoplasm [GO:0005737]			SUBCELLULAR LOCATION: Cytoplasm {ECO:0000255|HAMAP-Rule:MF_00145}.	323.31	14873000000	299	44.028	708230000	56082000
37.6636	37.5931	37.6873	37.615	37.6594	38.2474	38.0956	38.0959	38.0803	38.1559	38.39	38.4126	38.3814	38.4156	38.4218	By MS/MS	By MS/MS	By MS/MS	By MS/MS	By MS/MS	By MS/MS	By MS/MS	By MS/MS	By MS/MS	By MS/MS	By MS/MS	By MS/MS	By MS/MS	By MS/MS	By MS/MS	By MS/MS	By MS/MS	By MS/MS	By MS/MS	By MS/MS	+	+	cellular amino acid metabolic process [GO:0006520];transferase activity, transferring alkyl or aryl (other than methyl) groups [GO:0016765];pyridoxal phosphate binding [GO:0030170]	cellular amino acid metabolic process [GO:0006520]	transferase activity, transferring alkyl or aryl (other than methyl) groups [GO:0016765];pyridoxal phosphate binding [GO:0030170]					323.31	4303100000000	8891	45.653	195600000000	5837600000
NaN	NaN	NaN	24.0951	NaN	NaN	NaN	NaN	NaN	NaN	NaN	NaN	NaN	NaN	NaN	By MS/MS	By matching	By MS/MS	By MS/MS	By matching	By matching	By matching	By matching	By matching	By matching		By matching	By matching	By matching	By matching	By matching	By matching	By matching	By matching	By matching			ATPase activity [GO:0016887];ATP binding [GO:0005524]		ATP binding [GO:0005524];ATPase activity [GO:0016887]					3.5113	341740000	6	27.841	21359000	1041300
30.5266	30.6839	30.7452	30.609	30.7157	31.1594	31.0969	31.1916	31.1474	31.1657	30.914	31.0534	31.1105	30.9805	31.1197	By MS/MS	By MS/MS	By MS/MS	By MS/MS	By MS/MS	By MS/MS	By MS/MS	By MS/MS	By MS/MS	By MS/MS	By MS/MS	By MS/MS	By MS/MS	By MS/MS	By MS/MS	By MS/MS	By MS/MS	By MS/MS	By MS/MS	By MS/MS	+	+	fatty acid biosynthetic process [GO:0006633];phospholipid biosynthetic process [GO:0008654];transferase activity, transferring acyl groups other than amino-acyl groups [GO:0016747];cytoplasm [GO:0005737]	phospholipid biosynthetic process [GO:0008654];fatty acid biosynthetic process [GO:0006633]	transferase activity, transferring acyl groups other than amino-acyl groups [GO:0016747]	cytoplasm [GO:0005737]			SUBCELLULAR LOCATION: Cytoplasm {ECO:0000255|HAMAP-Rule:MF_00019}. Note=Associated with the membrane possibly through PlsY. {ECO:0000255|HAMAP-Rule:MF_00019}.	323.31	33187000000	457	35.578	1952200000	93650000
28.1082	28.4363	28.3963	28.3724	28.7089	29.4649	28.8849	28.7079	28.7332	28.7569	28.4451	28.5046	28.9491	28.7518	28.7764	By MS/MS	By MS/MS	By MS/MS	By MS/MS	By MS/MS	By MS/MS	By MS/MS	By MS/MS	By MS/MS	By MS/MS	By MS/MS	By MS/MS	By MS/MS	By MS/MS	By MS/MS	By MS/MS	By MS/MS	By MS/MS	By MS/MS	By MS/MS	+		protoporphyrinogen IX biosynthetic process [GO:0006782];uroporphyrinogen decarboxylase activity [GO:0004853];cytoplasm [GO:0005737]	protoporphyrinogen IX biosynthetic process [GO:0006782]	uroporphyrinogen decarboxylase activity [GO:0004853]	cytoplasm [GO:0005737]			SUBCELLULAR LOCATION: Cytoplasm {ECO:0000255|HAMAP-Rule:MF_00218}.	70.903	6767700000	132	38.581	451180000	29159000
28.247	28.5114	28.2485	28.3052	28.3997	28.4893	29.0016	28.8213	29.0223	28.911	28.3543	28.3172	28.4126	28.6636	28.4931	By MS/MS	By MS/MS	By MS/MS	By MS/MS	By MS/MS	By MS/MS	By MS/MS	By MS/MS	By MS/MS	By MS/MS	By MS/MS	By MS/MS	By MS/MS	By MS/MS	By MS/MS	By MS/MS	By MS/MS	By MS/MS	By MS/MS	By MS/MS	+		nitronate monooxygenase activity [GO:0018580];dioxygenase activity [GO:0051213]		nitronate monooxygenase activity [GO:0018580];dioxygenase activity [GO:0051213]					299.35	7634500000	173	40.368	363550000	20269000
28.0657	28.3187	27.9869	28.3182	28.1479	28.5385	28.7322	28.7402	28.6753	28.69	28.5332	28.7232	28.8069	28.8872	29.0914	By MS/MS	By MS/MS	By MS/MS	By MS/MS	By MS/MS	By MS/MS	By MS/MS	By MS/MS	By MS/MS	By MS/MS	By MS/MS	By MS/MS	By MS/MS	By MS/MS	By MS/MS	By MS/MS	By MS/MS	By MS/MS	By MS/MS	By MS/MS	+	+	lyase activity [GO:0016829];magnesium ion binding [GO:0000287];tryptophan biosynthetic process [GO:0000162];anthranilate phosphoribosyltransferase activity [GO:0004048]	tryptophan biosynthetic process [GO:0000162]	lyase activity [GO:0016829];magnesium ion binding [GO:0000287];anthranilate phosphoribosyltransferase activity [GO:0004048]					208.61	7074500000	176	59.114	282980000	23342000
29.9664	29.9647	30.154	30.1085	29.7023	30.1785	30.409	30.6078	30.6795	30.5728	30.3018	30.1999	30.2889	30.1241	30.0725	By MS/MS	By MS/MS	By MS/MS	By MS/MS	By MS/MS	By MS/MS	By MS/MS	By MS/MS	By MS/MS	By MS/MS	By MS/MS	By MS/MS	By MS/MS	By MS/MS	By MS/MS	By MS/MS	By MS/MS	By MS/MS	By MS/MS	By MS/MS	+		integral component of membrane [GO:0016021]			integral component of membrane [GO:0016021]				101.79	23587000000	184	10.757	4717400000	375160000
30.2929	30.1421	30.0986	30.2408	30.3254	30.786	30.6041	30.6488	30.8234	30.7948	30.4248	30.3901	30.5519	30.5033	30.4487	By MS/MS	By MS/MS	By MS/MS	By MS/MS	By MS/MS	By MS/MS	By MS/MS	By MS/MS	By MS/MS	By MS/MS	By MS/MS	By MS/MS	By MS/MS	By MS/MS	By MS/MS	By MS/MS	By MS/MS	By MS/MS	By MS/MS	By MS/MS	+	+	malate dehydrogenase (quinone) activity [GO:0008924];tricarboxylic acid cycle [GO:0006099];malate dehydrogenase (menaquinone) activity [GO:0052589]	tricarboxylic acid cycle [GO:0006099]	malate dehydrogenase (quinone) activity [GO:0008924];malate dehydrogenase (menaquinone) activity [GO:0052589]					323.31	28804000000	643	50.424	1107800000	97100000
NaN	NaN	23.4396	NaN	NaN	NaN	NaN	NaN	NaN	NaN	NaN	NaN	NaN	NaN	NaN	By matching	By MS/MS			By MS/MS		By MS/MS	By MS/MS		By matching						By matching	By MS/MS	By matching					RNA binding [GO:0003723];tRNA pseudouridine synthesis [GO:0031119];pseudouridine synthase activity [GO:0009982]	tRNA pseudouridine synthesis [GO:0031119]	RNA binding [GO:0003723];pseudouridine synthase activity [GO:0009982]					7.6732	93881000	9	43.03	3755300	630860
27.8356	28.1511	27.9676	27.0081	27.8554	28.0479	28.288	28.656	28.1813	28.2164	28.5594	27.3471	28.0951	28.1467	27.2996	By MS/MS	By MS/MS	By MS/MS	By MS/MS	By MS/MS	By MS/MS	By MS/MS	By MS/MS	By matching	By MS/MS	By matching	By MS/MS	By MS/MS	By MS/MS	By MS/MS	By matching	By matching	By MS/MS	By MS/MS	By MS/MS			aminoacyl-tRNA editing activity [GO:0002161];ATP binding [GO:0005524];proline-tRNA ligase activity [GO:0004827];prolyl-tRNA aminoacylation [GO:0006433];cytoplasm [GO:0005737]	prolyl-tRNA aminoacylation [GO:0006433]	ATP binding [GO:0005524];proline-tRNA ligase activity [GO:0004827];aminoacyl-tRNA editing activity [GO:0002161]	cytoplasm [GO:0005737]			SUBCELLULAR LOCATION: Cytoplasm {ECO:0000255|HAMAP-Rule:MF_01569}.	107.3	5459800000	65	63.446	188270000	19985000
25.9456	26.0053	NaN	25.7743	25.334	26.4443	26.8176	25.6061	NaN	25.3094	26.941	26.7471	24.9527	26.3484	25.2172	By MS/MS	By MS/MS	By MS/MS	By MS/MS	By MS/MS	By matching	By MS/MS	By MS/MS	By matching	By MS/MS	By MS/MS	By MS/MS	By MS/MS	By MS/MS	By MS/MS	By MS/MS	By MS/MS	By MS/MS	By matching	By MS/MS			bacterial-type flagellum-dependent cell motility [GO:0071973];chemotaxis [GO:0006935];integral component of membrane [GO:0016021];bacterial-type flagellum basal body [GO:0009425]	chemotaxis [GO:0006935];bacterial-type flagellum-dependent cell motility [GO:0071973]		integral component of membrane [GO:0016021];bacterial-type flagellum basal body [GO:0009425]			SUBCELLULAR LOCATION: Cell inner membrane {ECO:0000256|RuleBase:RU364125}.	200.97	1453100000	55	19.447	242180000	34487000
34.7866	34.8035	34.7186	34.9131	34.8759	35.4256	35.3058	35.2787	35.4002	35.2953	35.2112	35.2519	35.2821	35.2681	35.2143	By MS/MS	By MS/MS	By MS/MS	By MS/MS	By MS/MS	By MS/MS	By MS/MS	By MS/MS	By MS/MS	By MS/MS	By MS/MS	By MS/MS	By MS/MS	By MS/MS	By MS/MS	By MS/MS	By MS/MS	By MS/MS	By MS/MS	By MS/MS	+	+	citrate (Si)-synthase activity [GO:0004108];tricarboxylic acid cycle [GO:0006099];cytoplasm [GO:0005737]	tricarboxylic acid cycle [GO:0006099]	citrate (Si)-synthase activity [GO:0004108]	cytoplasm [GO:0005737]				323.31	649560000000	2709	48.758	25982000000	1365400000
29.9349	30.143	29.9222	29.9683	29.8446	30.1637	30.6095	30.6846	30.438	30.5257	30.4352	30.6686	30.4439	30.319	30.3796	By MS/MS	By MS/MS	By MS/MS	By MS/MS	By MS/MS	By MS/MS	By MS/MS	By MS/MS	By MS/MS	By MS/MS	By MS/MS	By MS/MS	By MS/MS	By MS/MS	By MS/MS	By MS/MS	By MS/MS	By MS/MS	By MS/MS	By MS/MS	+	+	threonine catabolic process [GO:0006567];L-threonine ammonia-lyase activity [GO:0004794]	threonine catabolic process [GO:0006567]	L-threonine ammonia-lyase activity [GO:0004794]					323.31	22009000000	362	42.961	1158400000	51436000
[truncated: 228 more rows]
[truncated: 30 more columns]
